# Supplementary material for: Transgenerational effects of heat shock on gene regulation and fitness-related traits in natural Drosophila populations
Source: Mol Biol Evol. 2026 Apr 8;43(4):msag069. doi: 10.1093/molbev/msag069 (PMC13064987; doi:10.1093/molbev/msag069)
Supplement: msag069_Supplementary_Data [file msag069_supplementary_data.zip]

Archive with 2 entries (2 files):
- Harney_Gonzalez_Interchromate_MBE_SupFigs_260204.docx
- Harney_Gonzalez_Interchromate_MBE_SupTabs_260204.xlsx
