# Supplementary material for: Transgenerational effects of heat shock on gene regulation and fitness-related traits in natural Drosophila populations
Source: Mol Biol Evol. 2026 Apr 8;43(4):msag069. doi: 10.1093/molbev/msag069 (PMC13064987; doi:10.1093/molbev/msag069)
Supplement: msag069_Supplementary_Data [file msag069_supplementary_data.zip › Harney_Gonzalez_Interchromate_MBE_SupTabs_260204.xlsx]

## Sheet: Table S1
Table S1. List of DEGs in G6 Akaa. Genes are grouped by whether they were DE in both G3 and G6 (top), DE in both Akaa and Manz (middle, grey shaded), or only DE in the G6 (bottom), and whether they had probable epigenetic (purple text) or stress response (green text) functions. Beyond these groupings genes are are ordered by absolute LFC values in the G6. Blue shaded LFC values in the first group…
FB ID	G3_L2FC	G6_L2FC	G3 + G6 Akaa	G6 Akaa + G6 Manz	Epigen	Stress	Symbol	Name	Group	Gene Snapshot	GO BP	GO CC	GO MF	Pathway	Uniprot protein domains	Summary
FBgn0263113	1.825	1.363	Yes	-	-	-	Cc2d2a	Coiled-coil and C2 domain containing 2A	mks complex	Insufficient genetic data for FlyBase to solicit a summary. [Date last reviewed: 2016-06-30]	cilium assembly ; GO:0060271 | involved_in inferred from sequence model <newline> protein localization to ciliary transition zone ; GO:1904491 | involved_in inferred from biological aspect of ancestor with PANTHER:PTN000464650 <newline> non-motile cilium assembly ; GO:1905515 | involved_in inferred from biological aspect of ancestor with PANTHER:PTN000464650 <newline> cilium assembly ; GO:0060271…	ciliary transition zone ; GO:0035869 | is_active_in inferred from biological aspect of ancestor with PANTHER:PTN000464650 <newline> ciliary transition zone ; GO:0035869 | located_in inferred from direct assay <newline> MKS complex ; GO:0036038 | part_of inferred from sequence or structural similarity with MGI:MGI:1924487 <newline> ciliary transition zone ; GO:0035869 | <newline> MKS complex ; GO:…	-	-	-	The gene Coiled-coil and C2 domain containing 2A is referred to in FlyBase by the symbol Dmel\Cc2d2a (CG43370, FBgn0263113). It is a protein_coding_gene from Dmel. It has one annotated transcript and one polypeptide. Gene sequence location is 2R:17539322..17544353. Its molecular function is unknown. It is involved in the biological process described with: cilium assembly; non-motile cilium assemb…
FBgn0001970	-0.186	0.388	Yes	-	-	-	Pgant35A	Polypeptide N-acetylgalactosaminyltransferase 35A	polypeptide n-acetylgalactosaminyltransferases	Polypeptide N-acetylgalactosaminyltransferase 35A (Pgant35A) encodes a member of the UDP-GalNAc:polypeptide N-acetylgalactosaminyltransferase family. It catalyzes the transfer of a GalNAc sugar onto the hydroxyl groups of serine and threonine in secreted or membrane-bound proteins. The product of Pgant35A is an essential protein involved in epithelial tube polarity. [Date last reviewed: 2019-03-1…	regulation of Notch signaling pathway ; GO:0008593 | involved_in inferred from biological aspect of ancestor with PANTHER:PTN000912869 <newline> open tracheal system development ; GO:0007424 | involved_in inferred from mutant phenotype <newline> oligosaccharide biosynthetic process ; GO:0009312 | involved_in inferred from direct assay <newline> protein O-linked glycosylation ; GO:0006493 | involv…	Golgi apparatus ; GO:0005794 | is_active_in inferred from biological aspect of ancestor with PANTHER:PTN000187024 <newline> Golgi stack ; GO:0005795 | located_in non-traceable author statement <newline> Golgi apparatus ; GO:0005794 | <newline> Golgi stack ; GO:0005795 |	polypeptide N-acetylgalactosaminyltransferase activity ; GO:0004653 | enables inferred from direct assay <newline> Notch binding ; GO:0005112 | enables inferred from biological aspect of ancestor with PANTHER:PTN000912869 <newline> polypeptide N-acetylgalactosaminyltransferase activity ; GO:0004653 | enables inferred from biological aspect of ancestor with PANTHER:PTN004287905 <newline> polypepti…	Protein modification; protein glycosylation.	Belongs to the glycosyltransferase 2 family. GalNAc-T subfamily.	The gene Polypeptide N-acetylgalactosaminyltransferase 35A is referred to in FlyBase by the symbol Dmel\Pgant35A (CG7480, FBgn0001970). It is a protein_coding_gene from Dmel. It has one annotated transcript and one polypeptide. Gene sequence location is 2L:14359252..14361411. Its molecular function is described by: polypeptide N-acetylgalactosaminyltransferase activity; Notch binding. It is invol…
FBgn0263038	0.967	-0.366	Yes	-	-	-	CG43333	-	-	Insufficient genetic data for FlyBase to solicit a summary. [Date last reviewed: 2016-06-30]	cell adhesion ; GO:0007155 | involved_in inferred from biological aspect of ancestor with PANTHER:PTN000855676 <newline> extracellular matrix organization ; GO:0030198 | involved_in inferred from biological aspect of ancestor with PANTHER:PTN000855676 <newline> cell adhesion ; GO:0007155 | <newline> extracellular matrix organization ; GO:0030198 |	extracellular space ; GO:0005615 | is_active_in inferred from biological aspect of ancestor with PANTHER:PTN000096378 <newline> extracellular matrix ; GO:0031012 | is_active_in inferred from biological aspect of ancestor with PANTHER:PTN000855676 <newline> extracellular space ; GO:0005615 | <newline> extracellular matrix ; GO:0031012 |	cell adhesion molecule binding ; GO:0050839 | enables inferred from biological aspect of ancestor with PANTHER:PTN000855676 <newline> cell adhesion molecule binding ; GO:0050839 |	-	-	This gene is referred to in FlyBase by the symbol Dmel\CG43333 (FBgn0263038). It is a protein_coding_gene from Dmel. It has one annotated transcript and one polypeptide. Gene sequence location is 2L:14163508..14180686. Its molecular function is described by: cell adhesion molecule binding. It is involved in the biological process described with: extracellular matrix organization; cell adhesion. 9…
FBgn0004629	-0.364	0.317	Yes	-	-	-	Cys	Cystatin-like	-	-	sexual reproduction ; GO:0019953 | involved_in inferred from high throughput expression pattern <newline> sexual reproduction ; GO:0019953 |	extracellular space ; GO:0005615 | located_in inferred from high throughput direct assay <newline> extracellular space ; GO:0005615 |	cysteine-type endopeptidase inhibitor activity ; GO:0004869 | enables inferred from electronic annotation with InterPro:IPR000010 <newline> cysteine-type endopeptidase inhibitor activity ; GO:0004869 |	-	Belongs to the cystatin family.	The gene Cystatin-like is referred to in FlyBase by the symbol Dmel\Cys (CG8050, FBgn0004629). It is a protein_coding_gene from Dmel. It has one annotated transcript and one polypeptide. Gene sequence location is 3R:14569103..14569644. Its molecular function is described by: cysteine-type endopeptidase inhibitor activity. It is involved in the biological process described with: sexual reproductio…
FBgn0266000	0.341	-0.234	Yes	-	-	-	CG44774	-	-	Insufficient genetic data for FlyBase to solicit a summary. [Date last reviewed: 2016-06-30]	negative regulation of cell migration ; GO:0030336 | involved_in inferred from sequence or structural similarity with HGNC:30702 <newline> negative regulation of cell migration ; GO:0030336 | involved_in inferred from biological aspect of ancestor with PANTHER:PTN001002650 <newline> negative regulation of cell migration ; GO:0030336 |	Sin3 complex ; GO:0016580 | part_of inferred from biological aspect of ancestor with PANTHER:PTN001002650 <newline> Sin3 complex ; GO:0016580 | part_of inferred from sequence or structural similarity with HGNC:30702 <newline> Sin3 complex ; GO:0016580 |	molecular_function ; GO:0003674 | enables no biological data available <newline> molecular_function ; GO:0003674 |	-	-	This gene is referred to in FlyBase by the symbol Dmel\CG44774 (FBgn0266000). It is a protein_coding_gene from Dmel. It has 8 annotated transcripts and 8 polypeptides (2 unique). Gene sequence location is X:4926664..4938105. Its molecular function is described by: . It is involved in the biological process described with: negative regulation of cell migration. 29 alleles are reported. The phenoty…
FBgn0042173	0.104	1.953	-	Yes	Yes	-	CG18853	-	trna methyltransferases	-	photoreactive repair ; GO:0000719 | NOT involved_in inferred from key residues <newline> photoreactive repair ; GO:0000719 | NOT	-	deoxyribodipyrimidine photo-lyase activity ; GO:0003904 | NOT enables inferred from key residues <newline> tRNA m6t6A37 methyltransferase activity ; GO:0089715 | enables inferred from sequence or structural similarity with UniProtKB:Q9BU70 <newline> deoxyribodipyrimidine photo-lyase activity ; GO:0003904 | NOT <newline> tRNA m6t6A37 methyltransferase activity ; GO:0089715 |	-	-	This gene is referred to in FlyBase by the symbol Dmel\CG18853 (FBgn0042173).The gene has a gene model, but the supporting evidence is inconclusive. It is a protein_coding_gene from Dmel. It has one annotated transcript and one polypeptide. Gene sequence location is 2R:7829062..7830429. Its molecular function is described by: tRNA m6t6A37 methyltransferase activity. The biological processes in wh…
FBgn0002868	-0.001	0.401	-	Yes	-	Yes	MtnA	Metallothionein A	metallothioneins	Metallothionein A (MtnA) encodes a member of the Metallothionein family whose transcript level is higher than that of the other four Drosophila metallothioneins. Transcription is strongly induced by copper and cadmium ions and this induction depends on the transcription factor encoded by MTF-1. [Date last reviewed: 2019-03-14]	cellular detoxification of metal ion ; GO:0140961 | involved_in inferred from mutant phenotype <newline> response to metal ion ; GO:0010038 | involved_in inferred from sequence or structural similarity with MtnE <newline> response to metal ion ; GO:0010038 | involved_in inferred from direct assay <newline> cellular detoxification of metal ion ; GO:0140961 | <newline> response to metal ion ; GO:00…	cellular_component ; GO:0005575 | is_active_in no biological data available <newline> cellular_component ; GO:0005575 |	metal ion binding ; GO:0046872 | enables inferred from direct assay <newline> metal ion binding ; GO:0046872 | enables inferred from electronic annotation with InterPro:IPR000966 <newline> metal ion binding ; GO:0046872 |	-	Belongs to the metallothionein superfamily. Type 5 family.	The gene Metallothionein A is referred to in FlyBase by the symbol Dmel\MtnA (CG9470, FBgn0002868). It is a protein_coding_gene from Dmel. It has 2 annotated transcripts and 2 polypeptides (1 unique). Gene sequence location is 3R:9783407..9784370. Its molecular function is described by: metal ion binding. It is involved in the biological process described with: cellular detoxification of metal io…
FBgn0036194	0.171	0.369	-	Yes	-	-	Dph1	Diphthamide biosynthesis 1	unclassified alkyl or aryl (other than methyl) transferases	-	protein histidyl modification to diphthamide ; GO:0017183 | involved_in inferred from biological aspect of ancestor with PANTHER:PTN000079945 <newline> protein histidyl modification to diphthamide ; GO:0017183 | involved_in inferred from sequence or structural similarity with SGD:S000001365 <newline> protein histidyl modification to diphthamide ; GO:0017183 | involved_in inferred from electronic …	cytoplasm ; GO:0005737 | located_in inferred from sequence or structural similarity with SGD:S000001365 <newline> cytoplasm ; GO:0005737 |	2-(3-amino-3-carboxypropyl)histidine synthase activity ; GO:0090560 | enables inferred from sequence or structural similarity with UniProtKB:Q5NCQ5 <newline> 2-(3-amino-3-carboxypropyl)histidine synthase activity ; GO:0090560 | enables inferred from electronic annotation with InterPro:IPR016435 <newline> 2-(3-amino-3-carboxypropyl)histidine synthase activity ; GO:0090560 |	-	-	The gene Diphthamide biosynthesis 1 is referred to in FlyBase by the symbol Dmel\Dph1 (CG11652, FBgn0036194). It is a protein_coding_gene from Dmel. It has 3 annotated transcripts and 3 polypeptides (1 unique). Gene sequence location is 3L:11693879..11696963. Its molecular function is described by: 2-(3-amino-3-carboxypropyl)histidine synthase activity. It is involved in the biological process de…
FBgn0035726	-0.072	0.183	-	Yes	-	-	CG9953	-	s28 serine exopeptidases	-	proteolysis ; GO:0006508 | involved_in inferred from electronic annotation with InterPro:IPR008758 <newline> proteolysis ; GO:0006508 |	-	serine-type exopeptidase activity ; GO:0070008 | enables inferred from electronic annotation with InterPro:IPR008758 <newline> dipeptidyl-peptidase activity ; GO:0008239 | enables inferred from biological aspect of ancestor with PANTHER:PTN000110021 <newline> serine hydrolase activity ; GO:0017171 | enables inferred from high throughput direct assay <newline> serine-type peptidase activity ; GO:0…	-	-	This gene is referred to in FlyBase by the symbol Dmel\CG9953 (FBgn0035726). It is a protein_coding_gene from Dmel. It has one annotated transcript and one polypeptide. Gene sequence location is 3L:6969658..6971666. Its molecular function is described by: dipeptidyl-peptidase activity; serine hydrolase activity; serine-type peptidase activity; serine-type exopeptidase activity. It is involved in …
FBgn0038469	0.126	-0.331	-	-	-	Yes	CG4009	-	heme peroxidases	Insufficient genetic data for FlyBase to solicit a summary. [Date last reviewed: 2016-06-30]	response to oxidative stress ; GO:0006979 | involved_in inferred from electronic annotation with InterPro:IPR010255 <newline> response to oxidative stress ; GO:0006979 |	egg chorion ; GO:0042600 | located_in inferred from direct assay <newline> egg chorion ; GO:0042600 |	peroxidase activity ; GO:0004601 | enables inferred from electronic annotation with InterPro:IPR010255 <newline> heme binding ; GO:0020037 | enables inferred from electronic annotation with InterPro:IPR010255 <newline> peroxidase activity ; GO:0004601 | enables inferred from biological aspect of ancestor with PANTHER:PTN000158755 <newline> peroxidase activity ; GO:0004601 | <newline> heme binding…	-	-	This gene is referred to in FlyBase by the symbol Dmel\CG4009 (FBgn0038469). It is a protein_coding_gene from Dmel. It has 2 annotated transcripts and 2 polypeptides (1 unique). Gene sequence location is 3R:17033588..17036045. Its molecular function is described by: peroxidase activity; heme binding. It is involved in the biological process described with: response to oxidative stress. 4 alleles …
FBgn0029681	-	3.163	-	-	-	-	CG15239	-	-	Insufficient genetic data for FlyBase to solicit a summary. [Date last reviewed: 2016-06-30]	-	-	-	-	-	This gene is referred to in FlyBase by the symbol Dmel\CG15239 (FBgn0029681). It is a protein_coding_gene from Dmel. It has one annotated transcript and one polypeptide. Gene sequence location is X:3884168..3890486. Its molecular function is unknown. The biological processes in which it is involved are not known. 6 alleles are reported. No phenotypic data is available. No phenotypic class data is…
FBgn0286204	0.02	2.828	-	-	-	-	ich	ichor	c2h2 zinc finger transcription factors	-	gene expression involved in extracellular matrix organization ; GO:1901148 | involved_in inferred from mutant phenotype <newline> lumen formation, open tracheal system ; GO:0035149 | involved_in inferred from mutant phenotype <newline> positive regulation of transcription by RNA polymerase II ; GO:0045944 | involved_in inferred from sequence or structural similarity with UniProtKB:Q9US36 <newline…	nucleus ; GO:0005634 | located_in inferred from mutant phenotype <newline> nucleus ; GO:0005634 | is_active_in inferred from biological aspect of ancestor with PANTHER:PTN002811836 <newline> nucleus ; GO:0005634 | located_in inferred from sequence or structural similarity with UniProtKB:Q9US36 <newline> nucleus ; GO:0005634 |	DNA-binding transcription activator activity, RNA polymerase II-specific ; GO:0001228 | enables inferred from biological aspect of ancestor with PANTHER:PTN002811836 <newline> RNA polymerase II cis-regulatory region sequence-specific DNA binding ; GO:0000978 | enables inferred from biological aspect of ancestor with PANTHER:PTN002811836 <newline> DNA-binding transcription activator activity, RNA …	-	-	The gene ichor is referred to in FlyBase by the symbol Dmel\ich (CG11966, FBgn0286204). It is a protein_coding_gene from Dmel. It has 2 annotated transcripts and 2 polypeptides (1 unique). Gene sequence location is 3R:8950246..8963037. Its molecular function is described by: DNA-binding transcription activator activity, RNA polymerase II-specific; RNA polymerase II cis-regulatory region sequence-…
FBgn0001075	-0.018	2.634	-	-	-	-	ft	fat	cadherins	fat (ft) is a tumor suppressor gene that encodes a large cadherin family transmembrane protein. It functions in the Hippo signaling pathway (as a receptor) and the Dachsous-Fat planar cell polarity pathway (as a transmembrane component). [Date last reviewed: 2019-03-07]	cell-cell adhesion ; GO:0098609 | involved_in inferred from biological aspect of ancestor with PANTHER:PTN007763440 <newline> positive regulation of hippo signaling ; GO:0035332 | involved_in inferred from mutant phenotype <newline> negative regulation of cell population proliferation ; GO:0008285 | involved_in inferred from mutant phenotype <newline> establishment of imaginal disc-derived wing h…	membrane ; GO:0016020 | located_in inferred from electronic annotation with InterPro:IPR002126, InterPro:IPR015919 <newline> plasma membrane ; GO:0005886 | located_in inferred from electronic annotation with InterPro:IPR020894 <newline> plasma membrane ; GO:0005886 | located_in inferred from direct assay <newline> apicolateral plasma membrane ; GO:0016327 | located_in inferred from direct assay <…	protein binding ; GO:0005515 | enables inferred from physical interaction with UniProtKB:Q24292 <newline> protein binding ; GO:0005515 | enables inferred from physical interaction with Dlish <newline> cadherin binding ; GO:0045296 | enables inferred from physical interaction with ds <newline> calcium ion binding ; GO:0005509 | enables inferred from electronic annotation with InterPro:IPR001881, I…	-	-	The gene fat is referred to in FlyBase by the symbol Dmel\ft (CG3352, FBgn0001075). It is a protein_coding_gene from Dmel. It has one annotated transcript and one polypeptide. Gene sequence location is 2L:4198404..4221796. Its molecular function is described by: cadherin binding; calcium ion binding; protein binding. It is involved in the biological process described with 33 unique terms, many of…
FBgn0086367	-0.042	-2.528	-	-	-	-	t	tan	beta-alanyl-dopamine/histamine hydrolases	tan (t) encodes a hydrolase involved in both the conversion of N-╬▓-alanyldopamine to dopamine in the cuticle and central nervous system, and the conversion of ╬▓-alanylhistamine (carcinine) to histamine in the retina. It functions in vision, cuticular melanization, and neurotransmitter recycling. [Date last reviewed: 2019-03-14]	cuticle pigmentation ; GO:0048067 | involved_in inferred from mutant phenotype <newline> dopamine biosynthetic process ; GO:0042416 | involved_in inferred from direct assay <newline> histamine metabolic process ; GO:0001692 | involved_in inferred from mutant phenotype <newline> histamine biosynthetic process ; GO:0001694 | involved_in inferred from direct assay <newline> visual perception ; GO:00…	cytoplasm ; GO:0005737 | located_in inferred from high throughput direct assay <newline> cytosol ; GO:0005829 | located_in inferred from direct assay <newline> cytoplasm ; GO:0005737 | <newline> cytosol ; GO:0005829 |	beta-alanyl-dopamine hydrolase activity ; GO:0003832 | enables inferred from mutant phenotype <newline> beta-alanyl-dopamine hydrolase activity ; GO:0003832 | enables inferred from direct assay <newline> beta-alanyl-histamine hydrolase activity ; GO:0031964 | enables inferred from direct assay <newline> hydrolase activity ; GO:0016787 | enables inferred from direct assay <newline> beta-alanyl-dop…	-	Belongs to the peptidase C45 family.	The gene tan is referred to in FlyBase by the symbol Dmel\t (CG12120, FBgn0086367). It is a protein_coding_gene from Dmel. It has 2 annotated transcripts and 2 polypeptides (1 unique). Gene sequence location is X:9217655..9223257. Its molecular function is described by: hydrolase activity; beta-alanyl-histamine hydrolase activity; beta-alanyl-dopamine hydrolase activity. It is involved in the bio…
FBgn0039728	-	2.46	-	-	-	-	CG7896	-	-	Insufficient genetic data for FlyBase to solicit a summary. [Date last reviewed: 2016-06-30]	-	-	-	-	-	This gene is referred to in FlyBase by the symbol Dmel\CG7896 (FBgn0039728). It is a protein_coding_gene from Dmel. It has one annotated transcript and one polypeptide. Gene sequence location is 3R:29983426..29990785. Its molecular function is unknown. The biological processes in which it is involved are not known. 11 alleles are reported. The phenotype of these alleles manifest in: mesothoracic …
FBgn0263076	0.044	-1.343	-	-	-	-	Klp54D	Kinesin-like protein at 54D	kinesins	-	microtubule-based movement ; GO:0007018 | involved_in inferred from biological aspect of ancestor with PANTHER:PTN000648413 <newline> microtubule-based movement ; GO:0007018 | involved_in inferred from electronic annotation with InterPro:IPR001752, InterPro:IPR019821, InterPro:IPR027640 <newline> microtubule-based movement ; GO:0007018 |	kinesin complex ; GO:0005871 | part_of inferred from biological aspect of ancestor with PANTHER:PTN000648413 <newline> microtubule ; GO:0005874 | is_active_in inferred from biological aspect of ancestor with PANTHER:PTN000648413 <newline> kinesin complex ; GO:0005871 | <newline> microtubule ; GO:0005874 |	microtubule binding ; GO:0008017 | enables inferred from electronic annotation with InterPro:IPR001752 <newline> microtubule motor activity ; GO:0003777 | enables inferred from biological aspect of ancestor with PANTHER:PTN000648413 <newline> microtubule motor activity ; GO:0003777 | enables inferred from electronic annotation with InterPro:IPR001752, InterPro:IPR019821, InterPro:IPR027640 <newli…	-	-	The gene Kinesin-like protein at 54D is referred to in FlyBase by the symbol Dmel\Klp54D (CG43323, FBgn0263076). It is a protein_coding_gene from Dmel. It has 5 annotated transcripts and 5 polypeptides (all unique). Gene sequence location is 2R:17557031..17563406. Its molecular function is described by: microtubule binding; ATP binding; ATP hydrolysis activity; microtubule motor activity. It is i…
FBgn0029761	0.195	0.861	-	-	-	-	SK	small conductance calcium-activated potassium channel	sk and slo family potassium channel subunits	small conductance calcium-activated potassium channel (SK) encodes a potassium channel subunit. Four SK subunits together form a voltage-independent potassium channel, which is activated by intracellular calcium levels and is required for normal photoreceptor light response. Contrary to its mammalian counterpart, Drosophila SK channel is not sensitive to apamin, at least not in photoreceptors. [D…	potassium ion transport ; GO:0006813 | involved_in inferred from mutant phenotype <newline> potassium ion transport ; GO:0006813 | involved_in inferred from electronic annotation with InterPro:IPR004178, InterPro:IPR015449, InterPro:IPR036122 inferred from electronic annotation with InterPro:IPR015449 <newline> potassium ion transport ; GO:0006813 | involved_in inferred from sequence or structura…	plasma membrane ; GO:0005886 | is_active_in inferred from biological aspect of ancestor with PANTHER:PTN000016262 <newline> neuronal cell body ; GO:0043025 | is_active_in inferred from biological aspect of ancestor with PANTHER:PTN000016263 <newline> membrane ; GO:0016020 | located_in inferred from direct assay <newline> membrane ; GO:0016020 | located_in inferred from sequence or structural simi…	photoreceptor activity ; GO:0009881 | enables inferred from direct assay <newline> calmodulin binding ; GO:0005516 | enables inferred from biological aspect of ancestor with PANTHER:PTN000016262 <newline> calmodulin binding ; GO:0005516 | enables inferred from electronic annotation with InterPro:IPR004178, InterPro:IPR036122 <newline> small conductance calcium-activated potassium channel activity…	-	Belongs to the potassium channel KCNN family. SK subfamily.	The gene small conductance calcium-activated potassium channel is referred to in FlyBase by the symbol Dmel\SK (CG10706, FBgn0029761). It is a protein_coding_gene from Dmel. It has 14 annotated transcripts and 14 polypeptides (all unique). Gene sequence location is X:5340236..5405138. Its molecular function is described by: small conductance calcium-activated potassium channel activity; calmoduli…
FBgn0015558	-0.039	-0.802	-	-	-	-	tty	tweety	tweety family	Insufficient genetic data for FlyBase to solicit a summary. [Date last reviewed: 2016-06-30]	chloride transport ; GO:0006821 | involved_in inferred from sequence or structural similarity with HGNC:22222 <newline> chloride transport ; GO:0006821 |	membrane ; GO:0016020 | located_in inferred from sequence model <newline> plasma membrane ; GO:0005886 | is_active_in inferred from biological aspect of ancestor with PANTHER:PTN000965383 <newline> membrane ; GO:0016020 | located_in inferred from electronic annotation with InterPro:IPR006990 <newline> plasma membrane ; GO:0005886 | located_in inferred from sequence or structural similarity with U…	chloride channel activity ; GO:0005254 | enables inferred from sequence or structural similarity with UniProtKB:Q9C0H2 <newline> intracellular calcium activated chloride channel activity ; GO:0005229 | enables inferred from biological aspect of ancestor with PANTHER:PTN000965383 <newline> chloride channel activity ; GO:0005254 | enables inferred from sequence or structural similarity with HGNC:22…	-	Belongs to the tweety family.	The gene tweety is referred to in FlyBase by the symbol Dmel\tty (CG1693, FBgn0015558). It is a protein_coding_gene from Dmel. It has 6 annotated transcripts and 6 polypeptides (4 unique). Gene sequence location is X:21328613..21339676. Its molecular function is described by: chloride channel activity; volume-sensitive chloride channel activity; intracellular calcium activated chloride channel ac…
FBgn0052774	0.265	-0.403	-	-	-	-	Muc4B	Mucin 4B	mucins	Insufficient genetic data for FlyBase to solicit a summary. [Date last reviewed: 2016-06-30]	egg chorion assembly ; GO:0007306 | involved_in inferred from expression pattern inferred from genomic context <newline> egg chorion assembly ; GO:0007306 |	egg chorion ; GO:0042600 | located_in inferred from genomic context <newline> extracellular matrix ; GO:0031012 | located_in inferred from sequence model <newline> egg chorion ; GO:0042600 | <newline> extracellular matrix ; GO:0031012 |	extracellular matrix structural constituent ; GO:0005201 | enables inferred from sequence model <newline> extracellular matrix structural constituent ; GO:0005201 |	-	-	The gene Mucin 4B is referred to in FlyBase by the symbol Dmel\Muc4B (CG32774, FBgn0052774). It is a protein_coding_gene from Dmel. It has 2 annotated transcripts and 2 polypeptides (1 unique). Gene sequence location is X:4244095..4246139. Its molecular function is described by: extracellular matrix structural constituent. It is involved in the biological process described with: egg chorion assem…
FBgn0051352	0.129	-0.344	-	-	-	-	Unc-115a	Uncoordinated 115a	-	Uncoordinated 115a (Unc-115a) encodes a protein involved in axon pathfinding in the visual system and the CNS. [Date last reviewed: 2019-03-21]	photoreceptor cell axon guidance ; GO:0072499 | involved_in inferred from mutant phenotype <newline> cytoskeleton organization ; GO:0007010 | involved_in inferred from electronic annotation with InterPro:IPR003128, InterPro:IPR036886 <newline> lamellipodium assembly ; GO:0030032 | involved_in inferred from biological aspect of ancestor with PANTHER:PTN001198097 <newline> axon guidance ; GO:000741…	actin cytoskeleton ; GO:0015629 | is_active_in inferred from biological aspect of ancestor with PANTHER:PTN001198097 <newline> nucleoplasm ; GO:0005654 | located_in inferred from high throughput direct assay <newline> actin cytoskeleton ; GO:0015629 | <newline> nucleoplasm ; GO:0005654 |	actin filament binding ; GO:0051015 | enables inferred from biological aspect of ancestor with PANTHER:PTN001198097 <newline> actin binding ; GO:0003779 | enables inferred from sequence or structural similarity with HGNC:12690 <newline> actin binding ; GO:0003779 | enables inferred from electronic annotation with InterPro:IPR003128, InterPro:IPR036886 <newline> actin filament binding ; GO:0051015…	-	-	The gene Uncoordinated 115a is referred to in FlyBase by the symbol Dmel\Unc-115a (CG31352, FBgn0051352). It is a protein_coding_gene from Dmel. It has 8 annotated transcripts and 8 polypeptides (all unique). Gene sequence location is 3R:9694386..9705417. Its molecular function is described by: actin filament binding; actin binding. It is involved in the biological process described with: photore…
FBgn0033836	0.038	0.315	-	-	-	-	CG18278	-	n-acetylglucosamine-6-sulfatases	Insufficient genetic data for FlyBase to solicit a summary. [Date last reviewed: 2016-06-30]	glycosaminoglycan metabolic process ; GO:0030203 | involved_in inferred from electronic annotation with InterPro:IPR012251 <newline> glycosaminoglycan metabolic process ; GO:0030203 |	-	sulfuric ester hydrolase activity ; GO:0008484 | enables inferred from electronic annotation with InterPro:IPR000917 <newline> N-acetylglucosamine-6-sulfatase activity ; GO:0008449 | enables inferred from electronic annotation with InterPro:IPR012251 <newline> N-acetylglucosamine-6-sulfatase activity ; GO:0008449 | enables inferred from biological aspect of ancestor with PANTHER:PTN000038170 <new…	-	-	This gene is referred to in FlyBase by the symbol Dmel\CG18278 (FBgn0033836). It is a protein_coding_gene from Dmel. It has one annotated transcript and one polypeptide. Gene sequence location is 2R:13408042..13409887. Its molecular function is described by: N-acetylglucosamine-6-sulfatase activity; sulfuric ester hydrolase activity; glycosaminoglycan binding. It is involved in the biological pro…
FBgn0041709	0.226	-0.259	-	-	-	-	yellow-g	yellow-g	yellow	-	-	extracellular region ; GO:0005576 | is_active_in inferred from biological aspect of ancestor with PANTHER:PTN000000448 <newline> extracellular region ; GO:0005576 |	-	-	-	The gene yellow-g is referred to in FlyBase by the symbol Dmel\yellow-g (CG5717, FBgn0041709). It is a protein_coding_gene from Dmel. It has one annotated transcript and one polypeptide. Gene sequence location is 3L:2269881..2272769. Its molecular function is unknown. The biological processes in which it is involved are not known. 7 alleles are reported. The phenotypes of these alleles manifest i…
FBgn0027843	-0.098	0.251	-	-	-	-	CAH2	Carbonic anhydrase 2	carbonic anhydrases	Carbonic anhydrase 2 (CAH2) encodes an alpha-class carbonate dehydratase that catalyzes the reversible hydration/dehydration of carbon dioxide to bicarbonate and protons. [Date last reviewed: 2019-09-12]	one-carbon metabolic process ; GO:0006730 | involved_in inferred from direct assay <newline> one-carbon metabolic process ; GO:0006730 | involved_in inferred from biological aspect of ancestor with PANTHER:PTN001450710 <newline> one-carbon metabolic process ; GO:0006730 |	external side of plasma membrane ; GO:0009897 | located_in inferred from sequence model <newline> cytoplasm ; GO:0005737 | is_active_in inferred from biological aspect of ancestor with PANTHER:PTN001055728 <newline> external side of plasma membrane ; GO:0009897 | <newline> cytoplasm ; GO:0005737 |	carbonate dehydratase activity ; GO:0004089 | enables inferred from direct assay <newline> carbonate dehydratase activity ; GO:0004089 | enables inferred from electronic annotation with InterPro:IPR023561 <newline> carbonate dehydratase activity ; GO:0004089 | enables inferred from biological aspect of ancestor with PANTHER:PTN001055728 <newline> zinc ion binding ; GO:0008270 | enables inferred f…	-	-	The gene Carbonic anhydrase 2 is referred to in FlyBase by the symbol Dmel\CAH2 (CG6906, FBgn0027843). It is a protein_coding_gene from Dmel. It has 2 annotated transcripts and 2 polypeptides (all unique). Gene sequence location is 3L:12177601..12183347. Its molecular function is described by: zinc ion binding; carbonate dehydratase activity. It is involved in the biological process described wit…
FBgn0035880	0.36	-0.016	-	-	-	-	Culd	CUB and LDLa domain	-	CUB and LDLa domain (Culd) encodes a photoreceptor-cell enriched transmembrane protein. It localizes to endocytic vesicles and is required for endocytic trafficking of the products of ninaE and trpl. [Date last reviewed: 2018-10-18]	photoreceptor cell maintenance ; GO:0045494 | involved_in inferred from mutant phenotype <newline> rhodopsin metabolic process ; GO:0046154 | involved_in inferred from mutant phenotype <newline> endocytosis ; GO:0006897 | involved_in inferred from mutant phenotype <newline> photoreceptor cell maintenance ; GO:0045494 | <newline> rhodopsin metabolic process ; GO:0046154 | <newline> endocytosis ; G…	plasma membrane ; GO:0005886 | is_active_in inferred from biological aspect of ancestor with PANTHER:PTN002557696 <newline> early endosome ; GO:0005769 | located_in inferred from direct assay <newline> plasma membrane ; GO:0005886 | <newline> early endosome ; GO:0005769 |	-	-	-	The gene CUB and LDLa domain is referred to in FlyBase by the symbol Dmel\Culd (CG17352, FBgn0035880). It is a protein_coding_gene from Dmel. It has 4 annotated transcripts and 4 polypeptides (all unique). Gene sequence location is 3L:8352355..8356296. Its molecular function is unknown. It is involved in the biological process described with: rhodopsin metabolic process; photoreceptor cell mainte…
FBgn0003326	-0.407	-0.004	-	-	-	-	sca	scabrous	-	scabrous (sca) encodes a secreted glycoprotein with partial homology to fibrinogen and its relatives. It is a transcriptional target of proneural bHLH proteins and a useful marker for proneural regions and cells. It contributes to neural patterning and interacts with the Notch pathway. [Date last reviewed: 2019-03-14]	nervous system development ; GO:0007399 | involved_in inferred from genetic interaction with N <newline> imaginal disc-derived wing margin morphogenesis ; GO:0008587 | involved_in inferred from mutant phenotype <newline> compound eye development ; GO:0048749 | involved_in inferred from mutant phenotype inferred from genetic interaction with hh <newline> ommatidial rotation ; GO:0016318 | involved…	collagen-containing extracellular matrix ; GO:0062023 | is_active_in inferred from biological aspect of ancestor with PANTHER:PTN000441162 <newline> extracellular space ; GO:0005615 | is_active_in inferred from biological aspect of ancestor with PANTHER:PTN000441162 <newline> collagen-containing extracellular matrix ; GO:0062023 | <newline> extracellular space ; GO:0005615 |	-	-	-	The gene scabrous is referred to in FlyBase by the symbol Dmel\sca (CG17579, FBgn0003326). It is a protein_coding_gene from Dmel. It has 2 annotated transcripts and 2 polypeptides (1 unique). Gene sequence location is 2R:12780541..12802010. Its molecular function is unknown. It is involved in the biological process described with 6 unique terms, many of which group under: multicellular organism d…

## Sheet: Table S2
Table S2. List of DEGs in G6 Manz. Genes are grouped by whether they were DE in both G3 and G6 (top), DE in both Akaa and Manz (middle, grey shaded), or only DE in the G6 (bottom), and whether they had probable epigenetic (purple text), stress response (green text), or stress and epigenetic functions (red text). Beyond these groupings genes are ordered by absolute LFC values in the G6. Blue shade…
FB ID	G3_L2FC	G6_L2FC	G3 + G6 Manz	G6 Manz + G6 Akaa	Epigen	Stress	TrxG	Symbol	Name	Group	Gene Snapshot	GO BP	GO CC	GO MF	Pathway	Uniprot protein domains	Summary
FBgn0001222	0.86236	0.15335	Yes	-	Yes	Yes	-	Hsf	Heat shock factor	unclassified dna binding domain transcription factors	-	regulation of transcription by RNA polymerase II ; GO:0006357 | involved_in inferred from biological aspect of ancestor with PANTHER:PTN008492349 <newline> response to heat ; GO:0009408 | involved_in inferred from mutant phenotype <newline> defense response to bacterium ; GO:0042742 | involved_in inferred from mutant phenotype <newline> positive regulation of DNA binding ; GO:0043388 | involved_i…	Chromatin ; GO:0000785 | part_of inferred from direct assay <newline> polytene Chromosome ; GO:0005700 | located_in inferred from direct assay <newline> nucleus ; GO:0005634 | is_active_in inferred from biological aspect of ancestor with PANTHER:PTN008492349 <newline> nucleus ; GO:0005634 | located_in inferred from direct assay <newline> Chromatin ; GO:0000785 | <newline> polytene Chromosome ; GO…	DNA-binding transcription factor activity ; GO:0003700 | enables inferred from biological aspect of ancestor with PANTHER:PTN008492349 <newline> sequence-specific DNA binding ; GO:0043565 | enables inferred from direct assay <newline> DNA binding ; GO:0003677 | enables inferred from direct assay <newline> DNA binding ; GO:0003677 | enables traceable author statement <newline> protein binding ; GO…	-	Belongs to the HSF family.	The gene Heat shock factor is referred to in FlyBase by the symbol Dmel\Hsf (CG5748, FBgn0001222). It is a protein_coding_gene from Dmel. It has 4 annotated transcripts and 4 polypeptides (all unique). Gene sequence location is 2R:18130303..18134634. Its molecular function is described by: DNA-binding transcription factor activity; sequence-specific DNA binding; DNA binding; RNA polymerase II cis…
FBgn0001206	0.94945	0.44076	Yes	-	Yes	-	-	Hmr	Hybrid male rescue	madf-bess domain transcription regulators	Hybrid male rescue (Hmr) encodes a protein required to repress transposable element and satellite DNA expression. It also has a gain-of-function phenotype of causing lethality in F1 male hybrids between D. melanogaster and D. simulans. [Date last reviewed: 2019-03-07]	retrotransposon silencing by heteroChromatin formation ; GO:0141005 | involved_in inferred from mutant phenotype <newline> telomere maintenance ; GO:0000723 | involved_in inferred from mutant phenotype <newline> regulation of transcription by RNA polymerase II ; GO:0006357 | involved_in inferred from biological aspect of ancestor with PANTHER:PTN000956409 <newline> mitotic sister Chromatid segreg…	Chromosome, telomeric repeat region ; GO:0140445 | located_in inferred from direct assay <newline> nucleolus ; GO:0005730 | located_in inferred from direct assay <newline> Chromosome, centromeric region ; GO:0000775 | located_in inferred from direct assay <newline> transcription regulator complex ; GO:0005667 | part_of inferred from biological aspect of ancestor with PANTHER:PTN000956409 <newline…	Chromatin binding ; GO:0003682 | enables inferred from direct assay <newline> protein binding ; GO:0005515 | enables inferred from physical interaction with Lhr <newline> Chromatin binding ; GO:0003682 | <newline> protein binding ; GO:0005515 |	-	-	The gene Hybrid male rescue is referred to in FlyBase by the symbol Dmel\Hmr (CG1619, FBgn0001206). It is a protein_coding_gene from Dmel. It has one annotated transcript and one polypeptide. Gene sequence location is X:10590920..10595855. Its molecular function is described by: Chromatin binding; protein binding. It is involved in the biological process described with: retrotransposon silencing …
FBgn0039559	0.60103	0.2667	Yes	-	Yes	-	-	NSD	Nuclear receptor binding SET domain protein	set domain lysine methyltransferases	Insufficient genetic data for FlyBase to solicit a summary. [Date last reviewed: 2016-06-30]	germ-line sex determination ; GO:0018992 | involved_in inferred from sequence or structural similarity with UniProtKB:Q9NH52 <newline> regulation of DNA-templated transcription ; GO:0006355 | involved_in inferred from biological aspect of ancestor with PANTHER:PTN002739645 <newline> germ-line sex determination ; GO:0018992 | <newline> regulation of DNA-templated transcription ; GO:0006355 |	Chromatin ; GO:0000785 | part_of inferred from biological aspect of ancestor with PANTHER:PTN002739645 <newline> nuclear Chromosome ; GO:0000228 | is_active_in inferred from sequence or structural similarity with UniProtKB:Q9NH52 <newline> pericentric heteroChromatin ; GO:0005721 | part_of inferred from direct assay <newline> nucleus ; GO:0005634 | is_active_in inferred from biological aspect of …	histone methyltransferase activity ; GO:0042054 | enables inferred from sequence or structural similarity with WB:WBGene00003222 <newline> histone methyltransferase activity ; GO:0042054 | enables inferred from electronic annotation with InterPro:IPR006560 <newline> Chromatin DNA binding ; GO:0031490 | enables inferred from direct assay <newline> histone H3K36 methyltransferase activity ; GO:0046…	-	Belongs to the class V-like SAM-binding methyltransferase superfamily. Histone-lysine methyltransferase family. SET2 subfamily.	The gene Nuclear receptor binding SET domain protein is referred to in FlyBase by the symbol Dmel\NSD (CG4976, FBgn0039559). It is a protein_coding_gene from Dmel. It has 2 annotated transcripts and 2 polypeptides (all unique). Gene sequence location is 3R:27932982..27937853. Its molecular function is described by: histone H3K36 methyltransferase activity; Chromatin DNA binding; histone methyltra…
FBgn0015625	0.32133	0.26303	Yes	-	Yes	-	-	CycB3	Cyclin B3	-	Cyclin B3 (CycB3) encodes a protein that binds to the product of Cdk1, presumably promoting Cdk1's protein kinase activity. The complex CycB3-Cdk1 cooperates with other Cdk1 complexes (CycA-Cdk1 and CycB-Cdk1) to promote the G2/M transition. Like the products of CycA and CycB, the product of CycB3 is also rapidly degraded during exit from mitosis and during G1. It appears to have a specific role …	mitotic cytokinesis ; GO:0000281 | involved_in inferred from direct assay inferred from mutant phenotype <newline> syncytial blastoderm mitotic cell cycle ; GO:0035186 | involved_in inferred from genetic interaction with CycA,CycB <newline> mitotic cytokinesis ; GO:0000281 | involved_in inferred from direct assay <newline> mitotic cell cycle phase transition ; GO:0044772 | involved_in inferred fr…	nucleus ; GO:0005634 | located_in inferred from direct assay <newline> cyclin-dependent protein kinase holoenzyme complex ; GO:0000307 | part_of inferred from biological aspect of ancestor with PANTHER:PTN000019791 <newline> centrosome ; GO:0005813 | is_active_in inferred from biological aspect of ancestor with PANTHER:PTN002468700 <newline> cytoplasm ; GO:0005737 | is_active_in inferred from bio…	cyclin-dependent protein serine/threonine kinase regulator activity ; GO:0016538 | enables inferred from electronic annotation with InterPro:IPR046965 <newline> protein binding ; GO:0005515 | enables inferred from physical interaction with UniProtKB:P23572 <newline> cyclin-dependent protein serine/threonine kinase regulator activity ; GO:0016538 | enables inferred from biological aspect of ancest…	-	Belongs to the cyclin family. Cyclin AB subfamily.	The gene Cyclin B3 is referred to in FlyBase by the symbol Dmel\CycB3 (CG5814, FBgn0015625). It is a protein_coding_gene from Dmel. It has 2 annotated transcripts and 2 polypeptides (1 unique). Gene sequence location is 3R:24867934..24870816. Its molecular function is described by: protein binding; cyclin-dependent protein serine/threonine kinase regulator activity. It is involved in the biologic…
FBgn0000520	0.2876	0.24547	Yes	-	Yes	-	-	dwg	deformed wings	c2h2 zinc finger transcription factors	deformed wings (dwg) encodes an architectural Chromatin protein essential for embryonic development that organizes open Chromatin in regulatory regions (predominantly promoters). dwg product binding site was found in the insulator encoded by scs, and its functions include enhancer blocking, support of distant interactions and recruitment of transcription factors. [Date last reviewed: 2019-03-07]	regulation of DNA-templated transcription ; GO:0006355 | involved_in inferred from biological aspect of ancestor with PANTHER:PTN002810793 <newline> regulation of DNA-templated transcription ; GO:0006355 |	nucleus ; GO:0005634 | located_in inferred from direct assay <newline> Chromatin ; GO:0000785 | part_of inferred from direct assay <newline> nucleus ; GO:0005634 | located_in inferred from electronic annotation with InterPro:IPR012934 <newline> nucleus ; GO:0005634 | <newline> Chromatin ; GO:0000785 |	DNA binding ; GO:0003677 | enables inferred from direct assay <newline> RNA polymerase II cis-regulatory region sequence-specific DNA binding ; GO:0000978 | enables inferred from biological aspect of ancestor with PANTHER:PTN002810793 <newline> DNA-binding transcription factor activity, RNA polymerase II-specific ; GO:0000981 | enables inferred from biological aspect of ancestor with PANTHER:PTN0…	-	-	The gene deformed wings is referred to in FlyBase by the symbol Dmel\dwg (CG2711, FBgn0000520). It is a protein_coding_gene from Dmel. It has one annotated transcript and one polypeptide. Gene sequence location is X:2727698..2730042. Its molecular function is described by 6 unique terms, many of which group under: binding; nucleic acid binding; organic cyclic compound binding; RNA polymerase II t…
FBgn0002466	1.23102	0.2382	Yes	-	Yes	-	-	sti	sticky	unclassified agc kinases	sticky (sti) encodes a member of the AGC family of kinases that functions to regulate both actin-myosin-mediated cytokinesis and epigenetic gene silencing. [Date last reviewed: 2019-03-14]	mitotic cytokinesis ; GO:0000281 | involved_in inferred from biological aspect of ancestor with PANTHER:PTN002743862 <newline> actomyosin structure organization ; GO:0031032 | involved_in inferred from biological aspect of ancestor with PANTHER:PTN002743840 <newline> negative regulation of hippo signaling ; GO:0035331 | involved_in inferred from genetic interaction with wts <newline> mitotic cyto…	actin cytoskeleton ; GO:0015629 | is_active_in inferred from biological aspect of ancestor with PANTHER:PTN002743862 <newline> cytoplasm ; GO:0005737 | is_active_in inferred from biological aspect of ancestor with PANTHER:PTN002743840 <newline> actomyosin contractile ring ; GO:0005826 | located_in inferred from direct assay <newline> actin cytoskeleton ; GO:0015629 | <newline> cytoplasm ; GO:0005…	protein serine/threonine kinase activity ; GO:0004674 | enables inferred from electronic annotation with InterPro:IPR000961, InterPro:IPR017892 inferred from electronic annotation with InterPro:IPR000961, InterPro:IPR017892, InterPro:IPR037708 <newline> ATP binding ; GO:0005524 | enables inferred from electronic annotation with InterPro:IPR000719, InterPro:IPR000961, InterPro:IPR017441, InterPro:…	-	-	The gene sticky is referred to in FlyBase by the symbol Dmel\sti (CG10522, FBgn0002466). It is a protein_coding_gene from Dmel. It has 2 annotated transcripts and 2 polypeptides (all unique). Gene sequence location is 3L:12507998..12514815. Its molecular function is described by: ATP binding; protein kinase activity; protein serine/threonine kinase activity. It is involved in the biological proce…
FBgn0003598	0.53175	0.23514	Yes	-	Yes	-	-	Su(var)3-7	Suppressor of variegation 3-7	madf-bess domain transcription regulators	Suppressor of variegation 3-7 (Su(var)3-7) encodes a protein associated with heteroChromatin. Increasing the amount of the product of Su(var)3-7 triggers heteroChromatin expansion and epigenetic gene silencing. [Date last reviewed: 2019-09-26]	positive regulation of heteroChromatin formation ; GO:0031453 | involved_in inferred from genetic interaction with mle <newline> dosage compensation by hyperactivation of X Chromosome ; GO:0009047 | involved_in inferred from mutant phenotype <newline> positive regulation of pericentric heteroChromatin formation ; GO:0090053 | involved_in inferred from mutant phenotype <newline> positive regulatio…	nucleus ; GO:0005634 | located_in inferred from direct assay <newline> pericentric heteroChromatin ; GO:0005721 | part_of inferred from direct assay <newline> heteroChromatin ; GO:0000792 | part_of inferred from direct assay <newline> cytoplasm ; GO:0005737 | is_active_in inferred from biological aspect of ancestor with PANTHER:PTN001940778 <newline> Chromosome, centromeric region ; GO:0000775 | …	DNA binding ; GO:0003677 | enables inferred from electronic annotation with InterPro:IPR004210 <newline> Chromatin binding ; GO:0003682 | enables inferred from direct assay <newline> protein binding ; GO:0005515 | enables inferred from physical interaction with Su(var)205 <newline> DNA binding ; GO:0003677 | <newline> Chromatin binding ; GO:0003682 | <newline> protein binding ; GO:0005515 |	-	-	The gene Suppressor of variegation 3-7 is referred to in FlyBase by the symbol Dmel\Su(var)3-7 (CG8599, FBgn0003598). It is a protein_coding_gene from Dmel. It has 2 annotated transcripts and 2 polypeptides (all unique). Gene sequence location is 3R:13264364..13270038. Its molecular function is described by: DNA binding; Chromatin binding; protein binding. It is involved in the biological process…
FBgn0024510	0.52088	0.22999	Yes	-	Yes	-	-	dlt	discs lost	-	discs lost (dlt) encodes a protein required for cell survival and cell cycle progression in imaginal discs. [Date last reviewed: 2018-09-20]	imaginal disc morphogenesis ; GO:0007560 | involved_in inferred from mutant phenotype <newline> morphogenesis of a polarized epithelium ; GO:0001738 | involved_in traceable author statement <newline> Chromatin organization ; GO:0006325 | involved_in inferred from biological aspect of ancestor with PANTHER:PTN002010693 <newline> olfactory behavior ; GO:0042048 | involved_in inferred from expressio…	cytoplasm ; GO:0005737 | located_in inferred from direct assay <newline> nucleus ; GO:0005634 | is_active_in inferred from biological aspect of ancestor with PANTHER:PTN002010693 <newline> cytoplasm ; GO:0005737 | <newline> nucleus ; GO:0005634 |	-	-	-	The gene discs lost is referred to in FlyBase by the symbol Dmel\dlt (CG32315, FBgn0024510). It is a protein_coding_gene from Dmel. It has one annotated transcript and one polypeptide. Gene sequence location is 3L:1789631..1795328. Its molecular function is unknown. It is involved in the biological process described with: olfactory behavior; regulation of cell population proliferation; Chromatin …
FBgn0014127	1.03245	0.22652	Yes	-	Yes	-	-	barr	barren	condensin i	barren (barr) encodes a Chromatin binding protein involved in Chromatin condensation. It regulates Malpighian tubule development and epithelial morphogenesis. [Date last reviewed: 2019-07-11]	ectodermal digestive tract morphogenesis ; GO:0048567 | involved_in inferred from mutant phenotype <newline> Chromatin organization ; GO:0006325 | involved_in inferred from mutant phenotype <newline> Chromosome condensation ; GO:0030261 | involved_in inferred from mutant phenotype <newline> morphogenesis of an epithelium ; GO:0002009 | involved_in inferred from mutant phenotype <newline> head inv…	condensin complex ; GO:0000796 | part_of inferred from direct assay <newline> condensed Chromosome ; GO:0000793 | located_in inferred from direct assay <newline> condensin complex ; GO:0000796 | part_of inferred from sequence or structural similarity with HGNC:1112 <newline> nucleus ; GO:0005634 | located_in inferred from direct assay <newline> Chromatin ; GO:0000785 | part_of inferred from direc…	Chromatin binding ; GO:0003682 | enables inferred from direct assay <newline> DNA topoisomerase binding ; GO:0044547 | enables inferred from physical interaction with Top2 <newline> Chromatin binding ; GO:0003682 | enables inferred from biological aspect of ancestor with PANTHER:PTN000318716 <newline> DNA topoisomerase type II (double strand cut, ATP-hydrolyzing) activator activity ; GO:0072587 |…	-	-	The gene barren is referred to in FlyBase by the symbol Dmel\barr (CG10726, FBgn0014127). It is a protein_coding_gene from Dmel. It has 3 annotated transcripts and 3 polypeptides (1 unique). Gene sequence location is 2L:20058163..20061370. Its molecular function is described by: DNA topoisomerase binding; DNA topoisomerase type II (double strand cut, ATP-hydrolyzing) activator activity; protein b…
FBgn0033526	0.55988	0.21605	Yes	-	Yes	-	-	Caf1-105	Chromatin assembly factor 1, p105 subunit	Chromatin assembly factor 1	Chromatin assembly factor 1, p105 subunit (Caf1-105) encodes one of the three subunits of Drosophila Chromatin assembly factor 1 (CAF-1). It binds to histones and contributes to heteroChromatin formation and maintenance, Chromatin assembly, and developmental signal transduction such the Notch signaling pathway. [Date last reviewed: 2019-03-07]	DNA replication-dependent Chromatin assembly ; GO:0006335 | involved_in inferred from electronic annotation with InterPro:IPR045145 <newline> nucleosome assembly ; GO:0006334 | involved_in inferred from biological aspect of ancestor with PANTHER:PTN000392175 <newline> nucleosome assembly ; GO:0006334 | involved_in inferred from direct assay <newline> DNA replication-dependent Chromatin assembly ;…	nucleus ; GO:0005634 | is_active_in inferred from biological aspect of ancestor with PANTHER:PTN000392175 <newline> CAF-1 complex ; GO:0033186 | part_of inferred from biological aspect of ancestor with PANTHER:PTN000392175 <newline> CAF-1 complex ; GO:0033186 | part_of inferred from direct assay <newline> nucleus ; GO:0005634 | <newline> CAF-1 complex ; GO:0033186 |	histone binding ; GO:0042393 | contributes_to inferred by curator from GO:0033186 <newline> histone binding ; GO:0042393 |	-	-	The gene Chromatin assembly factor 1, p105 subunit is referred to in FlyBase by the symbol Dmel\Caf1-105 (CG12892, FBgn0033526). It is a protein_coding_gene from Dmel. It has one annotated transcript and one polypeptide. Gene sequence location is 2R:10466001..10468540. Its molecular function is described by: histone binding. It is involved in the biological process described with: DNA replication…
FBgn0286788	0.74045	0.21233	Yes	-	Yes	-	-	Orc1	Origin recognition complex subunit 1	origin recognition complex	Origin recognition complex subunit 1 (Orc1) encodes the largest subunit of the origin recognition complex (ORC), which is essential for the initiation of DNA replication in eukaryotic cells. The ATPase activity of the product of Orc1 is critical for the formation and function of the pre-replicative complex. The regulated degradation of the product of Orc1 by ubiquitin-mediated proteolysis after i…	DNA endoreduplication ; GO:0042023 | NOT involved_in inferred from mutant phenotype <newline> mitotic DNA replication checkpoint signaling ; GO:0033314 | involved_in inferred from biological aspect of ancestor with PANTHER:PTN000080055 <newline> DNA amplification ; GO:0006277 | involved_in inferred from mutant phenotype <newline> DNA replication initiation ; GO:0006270 | involved_in inferred from…	nuclear origin of replication recognition complex ; GO:0005664 | part_of inferred from direct assay <newline> nucleus ; GO:0005634 | located_in inferred from direct assay <newline> nuclear origin of replication recognition complex ; GO:0005664 | <newline> nucleus ; GO:0005634 |	ATP hydrolysis activity ; GO:0016887 | enables inferred from electronic annotation with InterPro:IPR003593, InterPro:IPR003959 <newline> Chromatin binding ; GO:0003682 | enables inferred from electronic annotation with InterPro:IPR001025 <newline> ATP binding ; GO:0005524 | enables inferred from electronic annotation with InterPro:IPR003959 <newline> ATP hydrolysis activity ; GO:0016887 | <newlin…	-	Belongs to the ORC1 family.	The gene Origin recognition complex subunit 1 is referred to in FlyBase by the symbol Dmel\Orc1 (CG10667, FBgn0286788). It is a protein_coding_gene from Dmel. It has one annotated transcript and one polypeptide. Gene sequence location is 2R:7522437..7525716. Its molecular function is described by: ATP hydrolysis activity; ATP binding; Chromatin binding. It is involved in the biological process de…
FBgn0030054	0.36926	0.202	Yes	-	Yes	-	-	Caf1-180	Chromatin assembly factor 1, p180 subunit	Chromatin assembly factor 1	Chromatin assembly factor 1, p180 subunit (Caf1-180) encodes a component of the Chromatin assembly factor-1, which couples DNA replication to histone deposition. The product of Caf1-180 is involved in nucleosome organization, DNA endoduplication and double-strand DNA break repair. [Date last reviewed: 2019-08-01]	DNA endoreduplication ; GO:0042023 | involved_in inferred from mutant phenotype <newline> double-strand break repair via homologous recombination ; GO:0000724 | involved_in inferred from mutant phenotype <newline> multicellular organism growth ; GO:0035264 | involved_in inferred from mutant phenotype <newline> imaginal disc development ; GO:0007444 | involved_in inferred from mutant phenotype <ne…	nucleus ; GO:0005634 | is_active_in inferred from biological aspect of ancestor with PANTHER:PTN000392234 <newline> CAF-1 complex ; GO:0033186 | part_of inferred from direct assay <newline> CAF-1 complex ; GO:0033186 | part_of inferred from biological aspect of ancestor with PANTHER:PTN000392234 <newline> nucleus ; GO:0005634 | located_in inferred from direct assay <newline> nucleus ; GO:0005634 …	histone binding ; GO:0042393 | contributes_to inferred by curator from GO:0033186 <newline> histone binding ; GO:0042393 |	-	-	The gene Chromatin assembly factor 1, p180 subunit is referred to in FlyBase by the symbol Dmel\Caf1-180 (CG12109, FBgn0030054). It is a protein_coding_gene from Dmel. It has one annotated transcript and one polypeptide. Gene sequence location is X:8602137..8606304. Its molecular function is described by: histone binding. It is involved in the biological process described with 7 unique terms, man…
FBgn0261617	0.86441	0.19707	Yes	-	Yes	-	Yes	nej	nejire	trithorax acetylation complex 1	nejire (nej) encodes the transcriptional co-activator CBP. It acetylates several nuclear proteins, including the histone encoded by His3 on K18, K27, and H4 on K8. By regulating gene expression, the product of nej has roles in cell proliferation, cell signaling and differentiation, and in developmental patterning. [Date last reviewed: 2019-03-14]	positive regulation of smoothened signaling pathway ; GO:0045880 | involved_in inferred from genetic interaction with ci <newline> DNA replication checkpoint signaling ; GO:0000076 | involved_in inferred from mutant phenotype <newline> regulation of DNA-templated transcription ; GO:0006355 | involved_in inferred from electronic annotation with InterPro:IPR003101, InterPro:IPR013178, InterPro:IPR0…	nucleoplasm ; GO:0005654 | located_in inferred from high throughput direct assay <newline> nucleus ; GO:0005634 | located_in inferred from direct assay <newline> polytene Chromosome ; GO:0005700 | located_in inferred from direct assay <newline> protein-containing complex ; GO:0032991 | part_of inferred from physical interaction with mod <newline> protein-containing complex ; GO:0032991 | part_of …	RNA polymerase II-specific DNA-binding transcription factor binding ; GO:0061629 | enables inferred from physical interaction with UniProtKB:P19538 <newline> cAMP response element binding protein binding ; GO:0008140 | enables traceable author statement <newline> histone acetyltransferase activity ; GO:0004402 | enables inferred from direct assay <newline> transcription factor binding ; GO:000813…	-	-	The gene nejire is referred to in FlyBase by the symbol Dmel\nej (CG15319, FBgn0261617). It is a protein_coding_gene from Dmel. It has 4 annotated transcripts and 4 polypeptides (3 unique). Gene sequence location is X:9665442..9687066. Its molecular function is described by 12 unique terms, many of which group under: protein binding; binding; transcription factor binding; N-acyltransferase activi…
FBgn0037489	-0.2806	-0.1905	Yes	-	Yes	-	-	Noc3	Nucleolar complex protein 3	nucleolar complex associated family	Insufficient genetic data for FlyBase to solicit a summary. [Date last reviewed: 2016-06-30]	DNA replication initiation ; GO:0006270 | involved_in inferred from biological aspect of ancestor with PANTHER:PTN000374010 <newline> DNA replication initiation ; GO:0006270 |	nucleolus ; GO:0005730 | is_active_in inferred from biological aspect of ancestor with PANTHER:PTN000374010 <newline> Noc2p-Noc3p complex ; GO:0030691 | part_of inferred from sequence or structural similarity with UniProtKB:Q07896 <newline> nucleus ; GO:0005634 | located_in inferred from sequence or structural similarity with UniProtKB:Q07896 <newline> nucleolus ; GO:0005730 | <newline> Noc2p-Noc…	Chromatin binding ; GO:0003682 | enables inferred from biological aspect of ancestor with PANTHER:PTN000374010 <newline> Chromatin binding ; GO:0003682 |	-	Belongs to the CBF/MAK21 family.	The gene Nucleolar complex protein 3 is referred to in FlyBase by the symbol Dmel\Noc3 (CG1234, FBgn0037489). It is a protein_coding_gene from Dmel. It has one annotated transcript and one polypeptide. Gene sequence location is 3R:7244232..7246969. Its molecular function is described by: Chromatin binding. It is involved in the biological process described with: DNA replication initiation. 6 alle…
FBgn0005596	0.34407	0.17917	Yes	-	Yes	-	-	yem	yemanuclein	-	yemanuclein (yem) is a maternally expressed gene essential in the oocyte for meiosis and in the zygote for male pronucleus Chromatin assembly. yem encodes a chaperone of H3.3 histone variant in partnership with the protein encoded by Hira. It also interacts with components of the Cohesin and the synaptonemal complexes. [Date last reviewed: 2018-09-13]	Chromatin organization ; GO:0006325 | involved_in inferred from mutant phenotype <newline> female meiotic nuclear division ; GO:0007143 | involved_in inferred from mutant phenotype <newline> Chromatin organization ; GO:0006325 | <newline> female meiotic nuclear division ; GO:0007143 |	germinal vesicle ; GO:0042585 | located_in inferred from direct assay <newline> male pronucleus ; GO:0001940 | located_in inferred from direct assay <newline> nucleus ; GO:0005634 | is_active_in inferred from biological aspect of ancestor with PANTHER:PTN001092954 <newline> nucleus ; GO:0005634 | located_in inferred from direct assay <newline> kinetochore ; GO:0000776 | located_in inferred from d…	DNA binding ; GO:0003677 | enables inferred from direct assay <newline> DNA binding ; GO:0003677 |	-	-	The gene yemanuclein is referred to in FlyBase by the symbol Dmel\yem (CG14513, FBgn0005596). It is a protein_coding_gene from Dmel. It has 2 annotated transcripts and 2 polypeptides (all unique). Gene sequence location is 3R:29118330..29122879. Its molecular function is described by: DNA binding. It is involved in the biological process described with: Chromatin organization; female meiotic nucl…
FBgn0027548	0.71813	0.17463	Yes	-	Yes	-	-	nito	spenito	m6a methyltransferase complex	-	wing disc pattern formation ; GO:0035222 | involved_in inferred from mutant phenotype <newline> positive regulation of gene expression ; GO:0010628 | involved_in inferred from genetic interaction with Hipk <newline> positive regulation of canonical Wnt signaling pathway ; GO:0090263 | involved_in inferred from genetic interaction with arm inferred from genetic interaction with wg <newline> mRNA s…	RNA N6-methyladenosine methyltransferase complex ; GO:0036396 | part_of inferred from direct assay <newline> nucleus ; GO:0005634 | located_in inferred from direct assay <newline> nucleus ; GO:0005634 | is_active_in inferred from biological aspect of ancestor with PANTHER:PTN002754431 <newline> precatalytic spliceosome ; GO:0071011 | part_of inferred from high throughput direct assay <newline> RN…	RNA binding ; GO:0003723 | enables inferred from electronic annotation with InterPro:IPR000504 <newline> nucleic acid binding ; GO:0003676 | enables inferred from electronic annotation with InterPro:IPR035979 <newline> RNA binding ; GO:0003723 | enables inferred from sequence or structural similarity with UniProtKB:P53617 <newline> mRNA binding ; GO:0003729 | enables inferred from sequence or str…	-	Belongs to the RRM Spen family.	The gene spenito is referred to in FlyBase by the symbol Dmel\nito (CG2910, FBgn0027548). It is a protein_coding_gene from Dmel. It has 3 annotated transcripts and 3 polypeptides (1 unique). Gene sequence location is 2R:7962463..7969805. Its molecular function is described by: nucleic acid binding; RNA binding; mRNA binding. It is involved in the biological process described with 8 unique terms, …
FBgn0024183	-0.2862	-0.1723	Yes	-	Yes	-	-	vig	vasa intronic gene	-	vasa intronic gene (vig) encodes a protein involved in RNA interference and heteroChromatin organization. [Date last reviewed: 2019-09-19]	heteroChromatin organization ; GO:0070828 | involved_in inferred from mutant phenotype <newline> regulatory ncRNA-mediated post-transcriptional gene silencing ; GO:0035194 | involved_in inferred from physical interaction with AGO2 <newline> heteroChromatin organization ; GO:0070828 | <newline> regulatory ncRNA-mediated post-transcriptional gene silencing ; GO:0035194 |	RISC complex ; GO:0016442 | part_of inferred from physical interaction with AGO2 <newline> cytoplasm ; GO:0005737 | is_active_in inferred from biological aspect of ancestor with PANTHER:PTN000266096 <newline> nucleus ; GO:0005634 | located_in inferred from direct assay <newline> cytoplasm ; GO:0005737 | located_in inferred from direct assay <newline> RISC complex ; GO:0016442 | part_of inferred f…	protein binding ; GO:0005515 | enables inferred from physical interaction with UniProtKB:Q9NFU0,UniProtKB:Q9VUQ5,UniProtKB:Q9W0S7 <newline> RNA binding ; GO:0003723 | enables inferred from biological aspect of ancestor with PANTHER:PTN000266096 <newline> RNA binding ; GO:0003723 | enables inferred from electronic annotation with InterPro:IPR039764 <newline> mRNA binding ; GO:0003729 | enables inf…	-	-	The gene vasa intronic gene is referred to in FlyBase by the symbol Dmel\vig (CG4170, FBgn0024183). It is a protein_coding_gene from Dmel. It has 4 annotated transcripts and 4 polypeptides (1 unique). Gene sequence location is 2L:15062931..15070316. Its molecular function is described by: RNA binding; mRNA binding; protein binding. It is involved in the biological process described with: regulato…
FBgn0030093	0.41506	0.16556	Yes	-	Yes	-	Yes	Bap111	Brahma associated protein 111kD	high mobility group box transcription factors	Brahma associated protein 111kD (Bap111) encodes a protein important for Brahma complex function. It is involved in Chromatin remodeling and transcription induction. [Date last reviewed: 2019-08-01]	Chromatin remodeling ; GO:0006338 | involved_in inferred from genetic interaction with brm inferred from physical interaction with brm <newline> positive regulation of DNA-templated transcription ; GO:0045893 | involved_in inferred from direct assay <newline> negative regulation of DNA-templated transcription ; GO:0045892 | involved_in inferred from biological aspect of ancestor with PANTHER:PTN0…	brahma complex ; GO:0035060 | part_of inferred from physical interaction with brm <newline> brahma complex ; GO:0035060 | part_of inferred from direct assay <newline> SWI/SNF complex ; GO:0016514 | part_of inferred from biological aspect of ancestor with PANTHER:PTN002300007 <newline> nucleus ; GO:0005634 | located_in inferred from direct assay <newline> brahma complex ; GO:0035060 | <newline> SW…	protein binding ; GO:0005515 | enables inferred from physical interaction with mor <newline> nuclear receptor binding ; GO:0016922 | enables inferred from biological aspect of ancestor with PANTHER:PTN002300007 <newline> DNA binding ; GO:0003677 | enables inferred from sequence or structural similarity with HGNC:11109 <newline> protein binding ; GO:0005515 | <newline> nuclear receptor binding ; G…	-	-	The gene Brahma associated protein 111kD is referred to in FlyBase by the symbol Dmel\Bap111 (CG7055, FBgn0030093). It is a protein_coding_gene from Dmel. It has one annotated transcript and one polypeptide. Gene sequence location is X:9149309..9151976. Its molecular function is described by: protein binding; nuclear receptor binding; DNA binding. It is involved in the biological process describe…
FBgn0023395	0.94897	0.16242	Yes	-	Yes	-	-	Chd3	Chd3	snf2-like Chromatin remodelers	Chd3 (Chd3) encodes a nuclear ATP-dependent nucleosome remodeler of the CHD family. It associates with active Chromatin and utilizes the energy of ATP hydrolysis to move nucleosomes along DNA. [Date last reviewed: 2019-03-07]	negative regulation of transcription by RNA polymerase II ; GO:0000122 | involved_in inferred from biological aspect of ancestor with PANTHER:PTN000085000 <newline> nucleosome organization ; GO:0034728 | involved_in inferred from direct assay <newline> Chromatin remodeling ; GO:0006338 | involved_in inferred from biological aspect of ancestor with PANTHER:PTN002473914 <newline> Chromatin organiza…	Chromatin ; GO:0000785 | part_of inferred from biological aspect of ancestor with PANTHER:PTN002473914 <newline> NuRD complex ; GO:0016581 | part_of inferred from sequence or structural similarity with UniProtKB:Q12873 <newline> euChromatin ; GO:0000791 | part_of inferred from direct assay <newline> nucleus ; GO:0005634 | located_in inferred from direct assay <newline> nucleus ; GO:0005634 | is_a…	ATP-dependent Chromatin remodeler activity ; GO:0140658 | enables inferred from electronic annotation with InterPro:IPR000330 <newline> ATP binding ; GO:0005524 | enables inferred from electronic annotation with InterPro:IPR000330 <newline> ATP-dependent Chromatin remodeler activity ; GO:0140658 | enables inferred from biological aspect of ancestor with PANTHER:PTN002473914 <newline> histone bind…	-	Belongs to the SNF2/RAD54 helicase family.	The gene Chd3 is referred to in FlyBase by the symbol Dmel\Chd3 (CG9594, FBgn0023395). It is a protein_coding_gene from Dmel. It has one annotated transcript and one polypeptide. Gene sequence location is 3L:19447173..19450238. Its molecular function is described by 6 unique terms, many of which group under: binding; organic cyclic compound binding; adenyl nucleotide binding; protein binding; cat…
FBgn0003062	-0.4028	-0.1512	Yes	-	Yes	-	-	Fib	Fibrillarin	c/d small nucleolar ribonucleoprotein complex	Fibrillarin (Fib) encodes an rRNA 2'-O-methyltransferase required for pre-rRNA processing. [Date last reviewed: 2019-03-07]	rRNA processing ; GO:0006364 | involved_in inferred from electronic annotation with InterPro:IPR000692, InterPro:IPR020813 <newline> rRNA methylation ; GO:0031167 | involved_in inferred from biological aspect of ancestor with PANTHER:PTN000036740 <newline> box C/D RNA 3'-end processing ; GO:0000494 | involved_in inferred from biological aspect of ancestor with PANTHER:PTN000036740 <newline> rRNA …	Cajal body ; GO:0015030 | is_active_in inferred from biological aspect of ancestor with PANTHER:PTN000818345 <newline> nucleolus ; GO:0005730 | located_in inferred from direct assay <newline> box C/D RNP complex ; GO:0031428 | part_of inferred from biological aspect of ancestor with PANTHER:PTN000036740 <newline> Cajal body ; GO:0015030 | located_in inferred from direct assay <newline> nucleolus …	RNA binding ; GO:0003723 | enables inferred from biological aspect of ancestor with PANTHER:PTN000036740 <newline> rRNA methyltransferase activity ; GO:0008649 | enables inferred from biological aspect of ancestor with PANTHER:PTN000036740 <newline> methyltransferase activity ; GO:0008168 | enables inferred from electronic annotation with InterPro:IPR000692, InterPro:IPR020813 <newline> RNA bindi…	-	Belongs to the methyltransferase superfamily. Fibrillarin family.	The gene Fibrillarin is referred to in FlyBase by the symbol Dmel\Fib (CG9888, FBgn0003062). It is a protein_coding_gene from Dmel. It has one annotated transcript and one polypeptide. Gene sequence location is 2R:23072909..23074725. Its molecular function is described by: rRNA methyltransferase activity; S-adenosylmethionine-dependent methyltransferase activity; methyltransferase activity; histo…
FBgn0000212	0.65018	0.14142	Yes	-	Yes	-	Yes	brm	brahma	non-canonical brahma associated proteins complex	brahma (brm) encodes the ATPase subunit of the Brahma Chromatin-remodeling complex, which is involved in transcription regulation. It regulates Egfr signalling, stem cell proliferation, and innate immune response. It contributes to multiple processes including neurogenesis, muscle development, phagocytosis, His3-K27 acetylation and leg and wing morphogenesis. [Date last reviewed: 2019-03-07]	negative regulation of neuroblast proliferation ; GO:0007406 | involved_in inferred from genetic interaction with numb inferred from genetic interaction with brat <newline> ventral cord development ; GO:0007419 | involved_in inferred from high throughput mutant phenotype <newline> imaginal disc-derived wing margin morphogenesis ; GO:0008587 | involved_in inferred from mutant phenotype <newline> c…	brahma complex ; GO:0035060 | part_of inferred from direct assay <newline> nucleus ; GO:0005634 | located_in inferred from direct assay <newline> nucleus ; GO:0005634 | located_in inferred from electronic annotation with InterPro:IPR014978 <newline> nucleus ; GO:0005634 | is_active_in inferred from biological aspect of ancestor with PANTHER:PTN000084207 <newline> polytene Chromosome ; GO:0005700 …	ATP hydrolysis activity ; GO:0016887 | enables non-traceable author statement <newline> transcription coactivator binding ; GO:0001223 | enables inferred from physical interaction with UniProtKB:Q45VV3 <newline> histone binding ; GO:0042393 | enables inferred from electronic annotation with InterPro:IPR029295 <newline> ATP binding ; GO:0005524 | enables inferred from electronic annotation with In…	-	-	The gene brahma is referred to in FlyBase by the symbol Dmel\brm (CG5942, FBgn0000212). It is a protein_coding_gene from Dmel. It has 6 annotated transcripts and 6 polypeptides (4 unique). Gene sequence location is 3L:15970082..15982869. Its molecular function is described by 10 unique terms, many of which group under: binding; protein binding; ATP-dependent activity; catalytic activity; catalyti…
FBgn0250786	0.60119	0.13161	Yes	-	Yes	-	-	Chd1	Chromodomain-helicase-DNA-binding protein 1	snf2-like Chromatin remodelers	Chromodomain-helicase-DNA-binding protein 1 (Chd1) encodes an ATPase involved in the remodeling and assembly of Chromatin. Its biological functions include regulation of gene transcription, incorporation of the histone variant H3.3 into paternal Chromatin at fertilization and regulation of intestinal immunity and microbiota. [Date last reviewed: 2019-03-07]	sperm DNA decondensation ; GO:0035041 | involved_in inferred from mutant phenotype <newline> oogenesis ; GO:0048477 | involved_in inferred from mutant phenotype <newline> nucleosome organization ; GO:0034728 | involved_in inferred from biological aspect of ancestor with PANTHER:PTN001326511 <newline> imaginal disc-derived wing morphogenesis ; GO:0007476 | involved_in inferred from mutant phenotyp…	nucleus ; GO:0005634 | is_active_in inferred from biological aspect of ancestor with PANTHER:PTN002473914 <newline> polytene Chromosome puff ; GO:0005703 | located_in inferred from direct assay <newline> polytene Chromosome interband ; GO:0005705 | located_in inferred from direct assay <newline> Chromatin ; GO:0000785 | part_of inferred from biological aspect of ancestor with PANTHER:PTN002473914…	ATP-dependent Chromatin remodeler activity ; GO:0140658 | enables inferred from electronic annotation with InterPro:IPR000330 <newline> Chromatin binding ; GO:0003682 | enables inferred from direct assay <newline> Chromatin binding ; GO:0003682 | enables inferred from biological aspect of ancestor with PANTHER:PTN002473914 <newline> ATP binding ; GO:0005524 | enables inferred from electronic anno…	-	Belongs to the SNF2/RAD54 helicase family.	The gene Chromodomain-helicase-DNA-binding protein 1 is referred to in FlyBase by the symbol Dmel\Chd1 (CG3733, FBgn0250786). It is a protein_coding_gene from Dmel. It has 3 annotated transcripts and 3 polypeptides (all unique). Gene sequence location is 2L:2979562..2987723. Its molecular function is described by 6 unique terms, many of which group under: binding; ATP-dependent activity; protein-…
FBgn0002783	0.49223	0.12323	Yes	-	Yes	-	Yes	mor	moira	non-canonical brahma associated proteins complex	moira (mor) encodes a member of the trithorax group of homeotic gene regulators. The product of mor is a Chromatin remodeling protein and functions as the Swi3 component of the Brahma complex. [Date last reviewed: 2018-09-20]	Chromatin remodeling ; GO:0006338 | involved_in inferred from sequence or structural similarity with MGI:MGI:1203524 <newline> imaginal disc-derived wing vein specification ; GO:0007474 | involved_in inferred from mutant phenotype <newline> negative regulation of G1/S transition of mitotic cell cycle ; GO:2000134 | involved_in inferred from genetic interaction with CycE <newline> regulation of in…	brahma complex ; GO:0035060 | part_of inferred from direct assay <newline> nucleus ; GO:0005634 | located_in inferred from direct assay <newline> SWI/SNF complex ; GO:0016514 | part_of inferred from biological aspect of ancestor with PANTHER:PTN000301253 <newline> brahma complex ; GO:0035060 | <newline> nucleus ; GO:0005634 | <newline> SWI/SNF complex ; GO:0016514 |	protein binding ; GO:0005515 | enables inferred from physical interaction with brm inferred from physical interaction with z inferred from physical interaction with Bap60 inferred from physical interaction with Bap111 <newline> histone binding ; GO:0042393 | enables inferred from biological aspect of ancestor with PANTHER:PTN000301254 <newline> protein binding ; GO:0005515 | enables inferred from…	-	-	The gene moira is referred to in FlyBase by the symbol Dmel\mor (CG18740, FBgn0002783). It is a protein_coding_gene from Dmel. It has 2 annotated transcripts and 2 polypeptides (all unique). Gene sequence location is 3R:15968134..15972913. Its molecular function is described by: histone binding; protein binding. It is involved in the biological process described with 9 unique terms, many of which…
FBgn0015245	-0.2134	-0.1717	Yes	-	-	Yes	-	Hsp60A	Heat shock protein 60A	heat shock protein 60 chaperonins - group i	-	apoptotic mitochondrial changes ; GO:0008637 | involved_in inferred from biological aspect of ancestor with PANTHER:PTN000143510 <newline> protein folding ; GO:0006457 | involved_in inferred from electronic annotation with InterPro:IPR018370 <newline> protein import into mitochondrial intermembrane space ; GO:0045041 | involved_in inferred from biological aspect of ancestor with PANTHER:PTN000143…	mitochondrial inner membrane ; GO:0005743 | located_in inferred from direct assay <newline> mitochondrion ; GO:0005739 | located_in inferred from high throughput direct assay <newline> mitochondrion ; GO:0005739 | located_in inferred from direct assay <newline> mitochondrial inner membrane ; GO:0005743 | is_active_in inferred from biological aspect of ancestor with PANTHER:PTN000143509 <newline> …	ATP binding ; GO:0005524 | enables inferred from electronic annotation with InterPro:IPR002423, InterPro:IPR018370 <newline> ATP hydrolysis activity ; GO:0016887 | enables inferred from sequence or structural similarity with UniProtKB:P19882 <newline> protein-folding chaperone binding ; GO:0051087 | enables inferred from biological aspect of ancestor with PANTHER:PTN000143509 <newline> ATP-depend…	-	Belongs to the chaperonin (HSP60) family.	The gene Heat shock protein 60A is referred to in FlyBase by the symbol Dmel\Hsp60A (CG12101, FBgn0015245). It is a protein_coding_gene from Dmel. It has 2 annotated transcripts and 2 polypeptides (1 unique). Gene sequence location is X:11108482..11112308. Its molecular function is described by: ATP-dependent protein folding chaperone; ATP hydrolysis activity; protein-folding chaperone binding; A…
FBgn0034405	-0.2859	-0.1598	Yes	-	-	Yes	-	Jheh2	Juvenile hormone epoxide hydrolase 2	epoxide hydrolases	Juvenile hormone epoxide hydrolase 2 (Jheh2) encodes an enzyme that hydrolyzes cis-stilbene oxide. Jheh2 expression changes are associated with increased tolerance to oxidative stress. [Date last reviewed: 2019-03-07]	juvenile hormone catabolic process ; GO:0006719 | involved_in inferred from sequence or structural similarity with UniProtKB:Q7JRC3 <newline> epoxide metabolic process ; GO:0097176 | involved_in inferred from biological aspect of ancestor with PANTHER:PTN001856032 <newline> juvenile hormone catabolic process ; GO:0006719 | <newline> epoxide metabolic process ; GO:0097176 |	cellular_component ; GO:0005575 | is_active_in no biological data available <newline> cellular_component ; GO:0005575 |	catalytic activity ; GO:0003824 | enables inferred from electronic annotation with InterPro:IPR000639 <newline> peptidase activity ; GO:0008233 | NOT enables inferred from key residues with MEROPS:S33.971 <newline> juvenile hormone epoxide hydrolase activity ; GO:0008096 | enables inferred from sequence or structural similarity with UniProtKB:Q7JRC3 <newline> epoxide hydrolase activity ; GO:00043…	-	-	The gene Juvenile hormone epoxide hydrolase 2 is referred to in FlyBase by the symbol Dmel\Jheh2 (CG15102, FBgn0034405). It is a protein_coding_gene from Dmel. It has 2 annotated transcripts and 2 polypeptides (1 unique). Gene sequence location is 2R:18855767..18858245. Its molecular function is described by 6 unique terms, many of which group under: catalytic activity; hydrolase activity; ether …
FBgn0040070	-0.42	-0.1165	Yes	-	-	Yes	-	Trx2	Thioredoxin 2	thioredoxins	-	determination of adult lifespan ; GO:0008340 | involved_in inferred from mutant phenotype <newline> cell redox homeostasis ; GO:0045454 | involved_in inferred from direct assay <newline> defense response to fungus ; GO:0050832 | involved_in inferred from mutant phenotype <newline> response to oxidative stress ; GO:0006979 | involved_in inferred from mutant phenotype <newline> determination of adu…	nucleus ; GO:0005634 | located_in inferred from direct assay <newline> nucleus ; GO:0005634 |	protein-disulfide reductase activity ; GO:0015035 | enables inferred from electronic annotation with InterPro:IPR005746 <newline> glutathione disulfide oxidoreductase activity ; GO:0015038 | enables inferred from direct assay <newline> disulfide oxidoreductase activity ; GO:0015036 | enables inferred from direct assay <newline> protein-disulfide reductase activity ; GO:0015035 | <newline> glutath…	-	Belongs to the thioredoxin family.	The gene Thioredoxin 2 is referred to in FlyBase by the symbol Dmel\Trx2 (CG31884, FBgn0040070). It is a protein_coding_gene from Dmel. It has 2 annotated transcripts and 2 polypeptides (1 unique). Gene sequence location is 2L:9613166..9616404. Its molecular function is described by: glutathione disulfide oxidoreductase activity; disulfide oxidoreductase activity; protein-disulfide reductase acti…
FBgn0266709	0.77649	1.18062	Yes	-	-	-	-	Zmynd10	Zinc finger MYND-type containing 10	-	-	outer dynein arm assembly ; GO:0036158 | involved_in inferred from mutant phenotype <newline> flagellated sperm motility ; GO:0030317 | involved_in inferred from mutant phenotype <newline> proprioception ; GO:0019230 | involved_in inferred from mutant phenotype <newline> motile cilium assembly ; GO:0044458 | involved_in inferred from biological aspect of ancestor with PANTHER:PTN000326508 <newlin…	cytoplasm ; GO:0005737 | is_active_in inferred from biological aspect of ancestor with PANTHER:PTN000326551 <newline> dynein axonemal particle ; GO:0120293 | located_in inferred from sequence or structural similarity with UniProtKB:Q5FWU8 <newline> neuronal cell body ; GO:0043025 | located_in inferred from direct assay <newline> cytoplasm ; GO:0005737 | located_in inferred from direct assay infer…	-	-	Belongs to the ZMYND10 family.	The gene Zinc finger MYND-type containing 10 is referred to in FlyBase by the symbol Dmel\Zmynd10 (CG11253, FBgn0266709). It is a protein_coding_gene from Dmel. It has one annotated transcript and one polypeptide. Gene sequence location is 3L:13024763..13026437. Its molecular function is unknown. It is involved in the biological process described with 7 unique terms, many of which group under: sy…
FBgn0031801	-1.0203	-0.9314	Yes	-	-	-	-	CG9498	-	ecdysteroid kinase-like	Insufficient genetic data for FlyBase to solicit a summary. [Date last reviewed: 2016-06-30]	-	-	ecdysteroid 22-kinase activity ; GO:0106389 | enables traceable author statement <newline> ecdysteroid 22-kinase activity ; GO:0106389 |	-	-	This gene is referred to in FlyBase by the symbol Dmel\CG9498 (FBgn0031801). It is a protein_coding_gene from Dmel. It has one annotated transcript and one polypeptide. Gene sequence location is 2L:6349393..6351034. Its molecular function is described by: ecdysteroid 22-kinase activity. The biological processes in which it is involved are not known. 6 alleles are reported. The phenotype of these …
FBgn0265262	1.11716	0.91914	Yes	-	-	-	-	Vha68-1	Vacuolar H[+] ATPase 68kD subunit 1	vacuolar atpase v1 domain catalytic subunits	Insufficient genetic data for FlyBase to solicit a summary. [Date last reviewed: 2016-06-30]	cellular response to hypoxia ; GO:0071456 | involved_in inferred from mutant phenotype <newline> proton transmembrane transport ; GO:1902600 | involved_in inferred from electronic annotation with InterPro:IPR004100, InterPro:IPR005725, InterPro:IPR036121 inferred from electronic annotation with InterPro:IPR004100, InterPro:IPR036121 <newline> ATP metabolic process ; GO:0046034 | involved_in infer…	vacuolar proton-transporting V-type ATPase, V1 domain ; GO:0000221 | part_of inferred from sequence or structural similarity with SGD:S000002344 <newline> proton-transporting V-type ATPase, V1 domain ; GO:0033180 | part_of inferred from electronic annotation with InterPro:IPR005725 <newline> proton-transporting V-type ATPase complex ; GO:0033176 | part_of inferred from sequence or structural simi…	ATP binding ; GO:0005524 | enables inferred from electronic annotation with InterPro:IPR000194, InterPro:IPR020003 <newline> ATP hydrolysis activity ; GO:0016887 | enables inferred from electronic annotation with InterPro:IPR005725 <newline> proton-transporting ATPase activity, rotational mechanism ; GO:0046961 | enables inferred from biological aspect of ancestor with PANTHER:PTN000389800 <newli…	-	Belongs to the ATPase alpha/beta chains family.	The gene Vacuolar H[+] ATPase 68kD subunit 1 is referred to in FlyBase by the symbol Dmel\Vha68-1 (CG12403, FBgn0265262). It is a protein_coding_gene from Dmel. It has 2 annotated transcripts and 2 polypeptides (1 unique). Gene sequence location is 2L:13000770..13004107. Its molecular function is described by: ATP hydrolysis activity; proton-transporting ATPase activity, rotational mechanism; ATP…
FBgn0039678	-0.8603	-0.8985	Yes	-	-	-	-	Obp99a	Odorant-binding protein 99a	odorant binding proteins	Insufficient genetic data for FlyBase to solicit a summary. [Date last reviewed: 2016-06-30]	olfactory behavior ; GO:0042048 | involved_in inferred from sequence or structural similarity with UniProtKB:O02372 <newline> sensory perception of smell ; GO:0007608 | involved_in inferred from biological aspect of ancestor with PANTHER:PTN000220814 <newline> response to pheromone ; GO:0019236 | involved_in inferred from sequence or structural similarity with UniProtKB:O02372 <newline> sensory p…	extracellular region ; GO:0005576 | located_in inferred from sequence model <newline> extracellular region ; GO:0005576 | located_in inferred from sequence or structural similarity with UniProtKB:O02372 <newline> endomembrane system ; GO:0012505 | located_in inferred from high throughput direct assay <newline> extracellular region ; GO:0005576 | <newline> endomembrane system ; GO:0012505 |	odorant binding ; GO:0005549 | enables inferred from electronic annotation with InterPro:IPR006170, InterPro:IPR036728 <newline> odorant binding ; GO:0005549 | enables non-traceable author statement <newline> odorant binding ; GO:0005549 | enables inferred from sequence or structural similarity with lush <newline> odorant binding ; GO:0005549 |	-	Belongs to the PBP/GOBP family.	The gene Odorant-binding protein 99a is referred to in FlyBase by the symbol Dmel\Obp99a (CG18111, FBgn0039678). It is a protein_coding_gene from Dmel. It has 2 annotated transcripts and 2 polypeptides (1 unique). Gene sequence location is 3R:29671657..29672334. Its molecular function is described by: odorant binding. It is involved in the biological process described with: sensory perception of …
FBgn0045761	-0.6339	-0.8082	Yes	-	-	-	-	CHKov1	CHK domain ov1	ecdysteroid kinase-like	Insufficient genetic data for FlyBase to solicit a summary. [Date last reviewed: 2017-07-13]	-	-	catalytic activity ; GO:0003824 | enables inferred from electronic annotation with InterPro:IPR005135 <newline> ecdysteroid 22-kinase activity ; GO:0106389 | enables traceable author statement <newline> catalytic activity ; GO:0003824 | <newline> ecdysteroid 22-kinase activity ; GO:0106389 |	-	-	The gene CHK domain ov1 is referred to in FlyBase by the symbol Dmel\CHKov1 (CG10618, FBgn0045761). It is a protein_coding_gene from Dmel. It has one annotated transcript and one polypeptide. Gene sequence location is 3R:25323156..25329316. Its molecular function is described by: catalytic activity; ecdysteroid 22-kinase activity. The biological processes in which it is involved are not known. 8 …
FBgn0034761	-0.4183	-0.5417	Yes	-	-	-	-	CG4250	-	-	Insufficient genetic data for FlyBase to solicit a summary. [Date last reviewed: 2016-06-30]	biological_process ; GO:0008150 | involved_in no biological data available <newline> biological_process ; GO:0008150 |	cytoplasmic side of endosome membrane ; GO:0010009 | located_in inferred from sequence or structural similarity with UniProtKB:Q99732 <newline> cytoplasmic side of endosome membrane ; GO:0010009 |	zinc ion binding ; GO:0008270 | enables inferred from biological aspect of ancestor with PANTHER:PTN000591207 <newline> zinc ion binding ; GO:0008270 | enables inferred from sequence or structural similarity with UniProtKB:Q99732 <newline> zinc ion binding ; GO:0008270 |	-	-	This gene is referred to in FlyBase by the symbol Dmel\CG4250 (FBgn0034761). It is a protein_coding_gene from Dmel. It has 2 annotated transcripts and 2 polypeptides (all unique). Gene sequence location is 2R:22663692..22664474. Its molecular function is described by: zinc ion binding. It is involved in the biological process described with: . 6 alleles are reported. No phenotypic data is availab…
FBgn0013771	-0.454	0.5376	Yes	-	-	-	-	Cyp6a9	CytoChrome P450 6a9	cytoChrome p450 - cyp3 clan	Insufficient genetic data for FlyBase to solicit a summary. [Date last reviewed: 2016-06-30]	-	-	iron ion binding ; GO:0005506 | enables inferred from electronic annotation with InterPro:IPR001128, InterPro:IPR002401, InterPro:IPR017972, InterPro:IPR036396 <newline> monooxygenase activity ; GO:0004497 | enables inferred from electronic annotation with InterPro:IPR001128, InterPro:IPR002401, InterPro:IPR036396 <newline> heme binding ; GO:0020037 | enables inferred from electronic annotation w…	-	Belongs to the cytoChrome P450 family.	The gene CytoChrome P450 6a9 is referred to in FlyBase by the symbol Dmel\Cyp6a9 (CG10246, FBgn0013771). It is a protein_coding_gene from Dmel. It has one annotated transcript and one polypeptide. Gene sequence location is 2R:14879356..14881372. Its molecular function is described by: heme binding; iron ion binding; oxidoreductase activity, acting on paired donors, with incorporation or reduction…
FBgn0036765	-0.9233	0.51649	Yes	-	-	-	-	CG7408	-	unclassified sulfuric ester hydrolases	-	defense response to bacterium ; GO:0042742 | involved_in inferred from mutant phenotype <newline> defense response to bacterium ; GO:0042742 |	-	sulfuric ester hydrolase activity ; GO:0008484 | enables inferred from electronic annotation with InterPro:IPR000917 <newline> sulfuric ester hydrolase activity ; GO:0008484 |	-	-	This gene is referred to in FlyBase by the symbol Dmel\CG7408 (FBgn0036765). It is a protein_coding_gene from Dmel. It has 3 annotated transcripts and 3 polypeptides (1 unique). Gene sequence location is 3L:17879096..17883653. Its molecular function is described by: sulfuric ester hydrolase activity. It is involved in the biological process described with: defense response to bacterium. 8 alleles…
FBgn0031865	-1.0653	0.47009	Yes	-	-	-	-	Nha1	Na[+]/H[+] hydrogen antiporter 1	slc9 family of sodium/proton exchangers	Na[+]/H[+] hydrogen antiporter 1 (Nha1) encodes a chloride transmembrane transporter belonging to the CPA2 family of cation/proton antiporter family. [Date last reviewed: 2019-09-26]	transmembrane transport ; GO:0055085 | involved_in inferred from electronic annotation with InterPro:IPR006153 <newline> monoatomic cation transport ; GO:0006812 | involved_in inferred from electronic annotation with InterPro:IPR006153 <newline> proton transmembrane transport ; GO:1902600 | involved_in inferred from electronic annotation with InterPro:IPR006153 <newline> renal sodium ion transpor…	brush border ; GO:0005903 | located_in inferred from direct assay <newline> membrane ; GO:0016020 | located_in inferred from electronic annotation with InterPro:IPR006153 <newline> brush border ; GO:0005903 | <newline> membrane ; GO:0016020 |	antiporter activity ; GO:0015297 | enables inferred from electronic annotation with InterPro:IPR006153 <newline> sodium:proton antiporter activity ; GO:0015385 | enables inferred from genetic interaction with SGD:S000002864,SGD:S000004128 <newline> sodium:proton antiporter activity ; GO:0015385 | NOT enables inferred from direct assay <newline> chloride transmembrane transporter activity ; GO:001…	-	-	The gene Na[+]/H[+] hydrogen antiporter 1 is referred to in FlyBase by the symbol Dmel\Nha1 (CG10806, FBgn0031865). It is a protein_coding_gene from Dmel. It has 2 annotated transcripts and 2 polypeptides (all unique). Gene sequence location is 2L:6860905..6870389. Its molecular function is described by: antiporter activity; chloride transmembrane transporter activity; sodium:proton antiporter ac…
FBgn0032021	-1.2867	-0.4374	Yes	-	-	-	-	CG7781	-	-	Insufficient genetic data for FlyBase to solicit a summary. [Date last reviewed: 2016-06-30]	regulation of synaptic transmission, cholinergic ; GO:0032222 | involved_in inferred from electronic annotation with InterPro:IPR031424 <newline> sleep ; GO:0030431 | involved_in inferred from electronic annotation with InterPro:IPR031424 <newline> positive regulation of voltage-gated potassium channel activity ; GO:1903818 | involved_in inferred from electronic annotation with InterPro:IPR031424…	-	-	-	-	This gene is referred to in FlyBase by the symbol Dmel\CG7781 (FBgn0032021). It is a protein_coding_gene from Dmel. It has 2 annotated transcripts and 2 polypeptides (1 unique). Gene sequence location is 2L:8321280..8325409. Its molecular function is unknown. It is involved in the biological process described with: regulation of synaptic transmission, cholinergic; sleep; positive regulation of vo…
FBgn0038720	-1.0275	-0.4361	Yes	-	-	-	-	CG6231	-	slc22 family of organic ions transporters	-	transmembrane transport ; GO:0055085 | involved_in inferred from electronic annotation with InterPro:IPR005828 <newline> transmembrane transport ; GO:0055085 |	membrane ; GO:0016020 | located_in inferred from electronic annotation with InterPro:IPR005828 <newline> membrane ; GO:0016020 |	transmembrane transporter activity ; GO:0022857 | enables inferred from electronic annotation with InterPro:IPR005828, InterPro:IPR020846 <newline> transmembrane transporter activity ; GO:0022857 |	-	-	This gene is referred to in FlyBase by the symbol Dmel\CG6231 (FBgn0038720). It is a protein_coding_gene from Dmel. It has 6 annotated transcripts and 6 polypeptides (1 unique). Gene sequence location is 3R:19616024..19632718. Its molecular function is described by: transmembrane transporter activity. It is involved in the biological process described with: transmembrane transport. 10 alleles are…
FBgn0026315	-0.4425	0.38822	Yes	-	-	-	-	Ugt35A1	UDP-glycosyltransferase family 35 member A1	gt1 family of udp-glycosyltransferases	Insufficient genetic data for FlyBase to solicit a summary. [Date last reviewed: 2016-06-30]	-	membrane ; GO:0016020 | located_in inferred from sequence model <newline> membrane ; GO:0016020 |	UDP-glycosyltransferase activity ; GO:0008194 | enables inferred from sequence or structural similarity with UniProtKB:P35503 <newline> UDP-glycosyltransferase activity ; GO:0008194 | enables inferred from biological aspect of ancestor with PANTHER:PTN005360456 <newline> UDP-glycosyltransferase activity ; GO:0008194 | enables inferred from electronic annotation with InterPro:IPR002213 <newline> U…	-	-	The gene UDP-glycosyltransferase family 35 member A1 is referred to in FlyBase by the symbol Dmel\Ugt35A1 (CG6644, FBgn0026315). It is a protein_coding_gene from Dmel. It has one annotated transcript and one polypeptide. Gene sequence location is 3R:11170817..11172664. Its molecular function is described by: UDP-glycosyltransferase activity. The biological processes in which it is involved are no…
FBgn0030418	-0.2528	-0.3772	Yes	-	-	-	-	CG4004	-	-	Insufficient genetic data for FlyBase to solicit a summary. [Date last reviewed: 2016-06-30]	-	nucleus ; GO:0005634 | located_in inferred from high throughput direct assay <newline> nucleus ; GO:0005634 |	-	-	-	This gene is referred to in FlyBase by the symbol Dmel\CG4004 (FBgn0030418). It is a protein_coding_gene from Dmel. It has 5 annotated transcripts and 5 polypeptides (3 unique). Gene sequence location is X:12744212..12749785. Its molecular function is unknown. The biological processes in which it is involved are not known. 14 alleles are reported. No phenotypic data is available. The phenotypic c…
FBgn0086266	-0.6793	-0.3312	Yes	-	-	-	-	Vm26Ac	Vitelline membrane 26Aac	vitelline membrane proteins	Insufficient genetic data for FlyBase to solicit a summary. [Date last reviewed: 2016-06-30]	vitelline membrane formation involved in chorion-containing eggshell formation ; GO:0007305 | involved_in inferred from sequence model <newline> vitelline membrane formation involved in chorion-containing eggshell formation ; GO:0007305 |	egg coat ; GO:0035805 | located_in inferred from sequence model <newline> egg chorion ; GO:0042600 | located_in inferred from direct assay <newline> egg coat ; GO:0035805 | <newline> egg chorion ; GO:0042600 |	structural constituent of vitelline membrane ; GO:0008316 | enables inferred from sequence model <newline> structural constituent of vitelline membrane ; GO:0008316 |	-	-	The gene Vitelline membrane 26Aac is referred to in FlyBase by the symbol Dmel\Vm26Ac (CG13997, FBgn0086266). It is a protein_coding_gene from Dmel. It has one annotated transcript and one polypeptide. Gene sequence location is 2L:5958005..5958631. Its molecular function is described by: structural constituent of vitelline membrane. It is involved in the biological process described with: vitelli…
FBgn0002709	0.34738	0.32533	Yes	-	-	-	-	mei-218	meiotic 218	-	meiotic 218 (mei-218) is encoded on the same mRNA as the product of mei-217. The products of mei-217 and mei-218 interact physically and are involved in meiotic recombination. [Date last reviewed: 2019-03-14]	reciprocal meiotic recombination ; GO:0007131 | involved_in traceable author statement <newline> reciprocal meiotic recombination ; GO:0007131 | involved_in inferred from mutant phenotype <newline> mitotic DNA replication initiation ; GO:1902975 | involved_in inferred from biological aspect of ancestor with PANTHER:PTN000179713 <newline> double-strand break repair via break-induced replication ; …	cytoplasm ; GO:0005737 | located_in inferred from direct assay <newline> nucleus ; GO:0005634 | is_active_in inferred from biological aspect of ancestor with PANTHER:PTN000179711 <newline> cytoplasm ; GO:0005737 | <newline> nucleus ; GO:0005634 |	-	-	-	The gene meiotic 218 is referred to in FlyBase by the symbol Dmel\mei-218 (CG8923, FBgn0002709). It is a protein_coding_gene from Dmel. It has 4 annotated transcripts and 4 polypeptides (1 unique). Gene sequence location is X:17135985..17142990. Its molecular function is unknown. It is involved in the biological process described with 6 unique terms, many of which group under: nuclear cell cycle …
FBgn0033188	-1.0565	-0.3041	Yes	-	-	-	-	Drat	Death resistor Adh domain containing target	unclassified aldo-keto reductases	Death resistor Adh domain containing target (Drat) encodes a member of the zinc-dependent ADH-like family that is an effector of ethanol-induced apoptosis. [Date last reviewed: 2019-03-07]	cellular response to ethanol ; GO:0071361 | involved_in inferred from mutant phenotype <newline> alcohol metabolic process ; GO:0006066 | involved_in inferred from biological aspect of ancestor with PANTHER:PTN001290610 <newline> response to hypoxia ; GO:0001666 | involved_in inferred from expression pattern inferred from mutant phenotype <newline> cellular response to ethanol ; GO:0071361 | <new…	-	oxidoreductase activity ; GO:0016491 | enables inferred from electronic annotation with InterPro:IPR020843 <newline> alcohol dehydrogenase (NADP+) activity ; GO:0008106 | enables inferred from biological aspect of ancestor with PANTHER:PTN001290610 <newline> oxidoreductase activity ; GO:0016491 | <newline> alcohol dehydrogenase (NADP+) activity ; GO:0008106 |	-	-	The gene Death resistor Adh domain containing target is referred to in FlyBase by the symbol Dmel\Drat (CG1600, FBgn0033188). It is a protein_coding_gene from Dmel. It has 4 annotated transcripts and 4 polypeptides (2 unique). Gene sequence location is 2R:7526118..7532981. Its molecular function is described by: alcohol dehydrogenase (NADP+) activity; oxidoreductase activity. It is involved in th…
FBgn0038301	0.46428	0.29954	Yes	-	-	-	-	CG6654	-	c2h2 zinc finger transcription factors	-	regulation of transcription by RNA polymerase II ; GO:0006357 | involved_in inferred from biological aspect of ancestor with PANTHER:PTN002811104 <newline> regulation of transcription by RNA polymerase II ; GO:0006357 |	cellular_component ; GO:0005575 | is_active_in no biological data available <newline> nucleus ; GO:0005634 | located_in inferred from electronic annotation with InterPro:IPR012934 <newline> cellular_component ; GO:0005575 | <newline> nucleus ; GO:0005634 |	DNA binding ; GO:0003677 | enables inferred from electronic annotation with InterPro:IPR016177 <newline> RNA polymerase II cis-regulatory region sequence-specific DNA binding ; GO:0000978 | enables inferred from biological aspect of ancestor with PANTHER:PTN002811104 <newline> zinc ion binding ; GO:0008270 | enables inferred from electronic annotation with InterPro:IPR012934 <newline> DNA-binding…	-	-	This gene is referred to in FlyBase by the symbol Dmel\CG6654 (FBgn0038301). It is a protein_coding_gene from Dmel. It has one annotated transcript and one polypeptide. Gene sequence location is 3R:15211277..15213658. Its molecular function is described by: DNA-binding transcription factor activity; DNA binding; RNA polymerase II cis-regulatory region sequence-specific DNA binding; zinc ion bindi…
FBgn0265575	0.53093	-0.2969	Yes	-	-	-	-	yin	yin	slc15 family of peptide transporters	-	transmembrane transport ; GO:0055085 | involved_in inferred from electronic annotation with InterPro:IPR000109 <newline> dipeptide import across plasma membrane ; GO:0140206 | involved_in inferred from biological aspect of ancestor with PANTHER:PTN000910039 <newline> dipeptide transmembrane transport ; GO:0035442 | involved_in inferred from genetic interaction with UniProtKB:Q9HC29 <newline> olig…	membrane ; GO:0016020 | located_in inferred from electronic annotation with InterPro:IPR000109, InterPro:IPR004768, InterPro:IPR018456 <newline> membrane ; GO:0016020 | is_active_in inferred from biological aspect of ancestor with PANTHER:PTN008522918 <newline> phagocytic vesicle membrane ; GO:0030670 | located_in inferred from genetic interaction with UniProtKB:Q9HC29 <newline> plasma membrane ;…	dipeptide transmembrane transporter activity ; GO:0071916 | enables inferred from biological aspect of ancestor with PANTHER:PTN000910039 <newline> transmembrane transporter activity ; GO:0022857 | enables inferred from electronic annotation with InterPro:IPR000109, InterPro:IPR018456 <newline> proton-dependent oligopeptide secondary active transmembrane transporter activity ; GO:0005427 | enable…	-	Belongs to the major facilitator superfamily. Proton-dependent oligopeptide transporter (POT/PTR) (TC 2.A.17) family.	The gene yin is referred to in FlyBase by the symbol Dmel\yin (CG44402, FBgn0265575). It is a protein_coding_gene from Dmel. It has 4 annotated transcripts and 4 polypeptides (all unique). Gene sequence location is X:3862966..3871939. Its molecular function is described by: transmembrane transporter activity; proton-dependent oligopeptide secondary active transmembrane transporter activity; oligo…
FBgn0027610	-0.9102	-0.2954	Yes	-	-	-	-	Dic1	Dicarboxylate carrier 1	slc25 family of mitochondrial transporters	Dicarboxylate carrier 1 (Dic1) encodes a protein of the inner mitochondrial membrane that catalyzes an electroneutral exchange across the inner mitochondrial membrane of dicarboxylates (e.g. malonate, malate, succinate) for inorganic phosphate and certain sulfur-containing compounds (e.g. sulfite, sulfate, thiosulfate). The main role of the product of is in gluconeogenesis. The carrier protein ha…	succinate transmembrane transport ; GO:0071422 | involved_in inferred from direct assay <newline> phosphate ion transmembrane transport ; GO:0035435 | involved_in inferred from biological aspect of ancestor with PANTHER:PTN000756618 <newline> malate transmembrane transport ; GO:0071423 | involved_in inferred from direct assay <newline> malate transmembrane transport ; GO:0071423 | involved_in inf…	mitochondrion ; GO:0005739 | located_in inferred from direct assay <newline> mitochondrion ; GO:0005739 |	succinate transmembrane transporter activity ; GO:0015141 | enables inferred from biological aspect of ancestor with PANTHER:PTN000756618 <newline> inorganic phosphate transmembrane transporter activity ; GO:0005315 | enables inferred from direct assay <newline> malate transmembrane transporter activity ; GO:0015140 | enables inferred from biological aspect of ancestor with PANTHER:PTN000756618 <…	-	-	The gene Dicarboxylate carrier 1 is referred to in FlyBase by the symbol Dmel\Dic1 (CG8790, FBgn0027610). It is a protein_coding_gene from Dmel. It has 3 annotated transcripts and 3 polypeptides (1 unique). Gene sequence location is 3R:13364938..13369278. Its molecular function is described by 7 unique terms, many of which group under: transporter activity; transmembrane transporter activity; car…
FBgn0039155	-0.7214	-0.2937	Yes	-	-	-	-	Kal1	Kallmann syndrome 1	-	-	neuron differentiation ; GO:0030182 | involved_in inferred from biological aspect of ancestor with PANTHER:PTN000364816 <newline> neuron differentiation ; GO:0030182 |	extracellular region ; GO:0005576 | located_in inferred from electronic annotation with InterPro:IPR008197 <newline> cell surface ; GO:0009986 | located_in inferred from direct assay <newline> cell surface ; GO:0009986 | is_active_in inferred from biological aspect of ancestor with PANTHER:PTN000364816 <newline> external side of plasma membrane ; GO:0009897 | located_in inferred from direct assay…	peptidase inhibitor activity ; GO:0030414 | enables inferred from electronic annotation with InterPro:IPR008197 <newline> peptidase inhibitor activity ; GO:0030414 |	-	-	The gene Kallmann syndrome 1 is referred to in FlyBase by the symbol Dmel\Kal1 (CG6173, FBgn0039155). It is a protein_coding_gene from Dmel. It has one annotated transcript and one polypeptide. Gene sequence location is 3R:24141395..24147490. Its molecular function is described by: peptidase inhibitor activity. It is involved in the biological process described with: neuron differentiation. 15 al…
FBgn0086408	-0.8084	-0.2882	Yes	-	-	-	-	stl	stall	adam with thrombospondin motif	stall (stl) encodes a protein involved in neuron migration inhibition and ovarian follicle development. [Date last reviewed: 2019-08-01]	negative regulation of neuron migration ; GO:2001223 | involved_in inferred from mutant phenotype <newline> proteolysis ; GO:0006508 | involved_in inferred from electronic annotation with InterPro:IPR001590 <newline> oogenesis ; GO:0048477 | involved_in inferred from high throughput mutant phenotype <newline> follicle cell of egg chamber stalk formation ; GO:0030713 | involved_in inferred from mu…	extracellular matrix ; GO:0031012 | is_active_in inferred from biological aspect of ancestor with PANTHER:PTN000347317 <newline> extracellular matrix ; GO:0031012 |	zinc ion binding ; GO:0008270 | enables inferred from sequence model <newline> metallopeptidase activity ; GO:0008237 | enables inferred from electronic annotation with InterPro:IPR024079 <newline> metalloendopeptidase activity ; GO:0004222 | enables inferred from electronic annotation with InterPro:IPR001590 <newline> metalloendopeptidase activity ; GO:0004222 | enables inferred from sequence mo…	-	-	The gene stall is referred to in FlyBase by the symbol Dmel\stl (CG3622, FBgn0086408). It is a protein_coding_gene from Dmel. It has 2 annotated transcripts and 2 polypeptides (1 unique). Gene sequence location is 2R:22807860..22815993. Its molecular function is described by: metallopeptidase activity; zinc ion binding; metalloendopeptidase activity. It is involved in the biological process descr…
FBgn0027364	-0.7709	-0.2868	Yes	-	-	-	-	Six4	Six4	sine oculis homeobox transcription factors	Six4 (Six4) encodes a homeodomain-containing transcription factor required for mesodermal patterning to form the embryonic gonad. [Date last reviewed: 2019-03-14]	fat body development ; GO:0007503 | involved_in inferred from mutant phenotype <newline> mesoderm development ; GO:0007498 | involved_in inferred from mutant phenotype <newline> gonad development ; GO:0008406 | involved_in inferred from mutant phenotype <newline> myoblast fusion ; GO:0007520 | involved_in inferred from mutant phenotype <newline> regulation of DNA-templated transcription ; GO:0006…	transcription regulator complex ; GO:0005667 | part_of inferred from biological aspect of ancestor with PANTHER:PTN000044272 <newline> nucleus ; GO:0005634 | is_active_in inferred from biological aspect of ancestor with PANTHER:PTN000044272 <newline> transcription regulator complex ; GO:0005667 | <newline> nucleus ; GO:0005634 |	DNA-binding transcription factor activity, RNA polymerase II-specific ; GO:0000981 | enables inferred from electronic annotation with InterPro:IPR017970 <newline> RNA polymerase II cis-regulatory region sequence-specific DNA binding ; GO:0000978 | enables inferred from biological aspect of ancestor with PANTHER:PTN000044272 <newline> DNA-binding transcription factor activity, RNA polymerase II-sp…	-	-	The gene Six4 is referred to in FlyBase by the symbol Dmel\Six4 (CG3871, FBgn0027364). It is a protein_coding_gene from Dmel. It has 2 annotated transcripts and 2 polypeptides (1 unique). Gene sequence location is 3L:20788886..20792777. Its molecular function is described by: DNA binding; DNA-binding transcription factor activity, RNA polymerase II-specific; RNA polymerase II cis-regulatory regio…
FBgn0000615	0.82347	-0.2707	Yes	-	-	-	-	exu	exuperantia	-	-	mRNA splicing, via spliceosome ; GO:0000398 | involved_in inferred by curator from GO:0071011 <newline> bicoid mRNA localization ; GO:0045450 | involved_in traceable author statement <newline> bicoid mRNA localization ; GO:0045450 | involved_in inferred from expression pattern <newline> anterior/posterior axis specification, embryo ; GO:0008595 | involved_in inferred from genetic interaction with…	cytoplasm ; GO:0005737 | located_in inferred from direct assay <newline> cytoplasmic ribonucleoprotein granule ; GO:0036464 | located_in inferred from direct assay <newline> P-body ; GO:0000932 | located_in inferred from direct assay <newline> precatalytic spliceosome ; GO:0071011 | part_of inferred from high throughput direct assay <newline> cytoplasm ; GO:0005737 | located_in traceable author s…	single-stranded RNA binding ; GO:0003727 | enables inferred from direct assay <newline> protein binding ; GO:0005515 | enables inferred from physical interaction with UniProtKB:P23128 <newline> protein homodimerization activity ; GO:0042803 | enables inferred from electronic annotation with InterPro:IPR037998 <newline> nucleic acid binding ; GO:0003676 | enables inferred from electronic annotatio…	-	-	The gene exuperantia is referred to in FlyBase by the symbol Dmel\exu (CG8994, FBgn0000615). It is a protein_coding_gene from Dmel. It has 4 annotated transcripts and 4 polypeptides (1 unique). Gene sequence location is 2R:20667427..20671083. Its molecular function is described by: protein binding; single-stranded RNA binding; RNA binding; nucleic acid binding; protein homodimerization activity. …
FBgn0011020	0.72262	0.27028	Yes	-	-	-	-	Sas-4	Spindle assembly abnormal 4	-	Spindle assembly abnormal 4 (Sas-4) encodes a centriole protein that is essential for centriole assembly. It is recruited to centrioles through an interaction with the centriole protein encoded by ana2, and it helps recruit microtubules to the centriole. [Date last reviewed: 2019-03-14]	asymmetric cell division ; GO:0008356 | involved_in inferred from direct assay <newline> centrosome cycle ; GO:0007098 | involved_in inferred from mutant phenotype <newline> male meiotic nuclear division ; GO:0007140 | involved_in inferred from mutant phenotype <newline> asymmetric cell division ; GO:0008356 | involved_in inferred from mutant phenotype <newline> cilium assembly ; GO:0060271 | inv…	centriole ; GO:0005814 | located_in inferred from direct assay <newline> centriole ; GO:0005814 | colocalizes_with inferred from direct assay <newline> centrosome ; GO:0005813 | is_active_in inferred from biological aspect of ancestor with PANTHER:PTN000035614 <newline> cytoplasm ; GO:0005737 | located_in inferred from high throughput direct assay <newline> centriole ; GO:0005814 | is_active_in i…	molecular adaptor activity ; GO:0060090 | enables inferred from physical interaction with Cp190,cnn,Plp,asl <newline> tubulin binding ; GO:0015631 | enables inferred from biological aspect of ancestor with PANTHER:PTN000035614 <newline> molecular adaptor activity ; GO:0060090 | <newline> tubulin binding ; GO:0015631 |	-	-	The gene Spindle assembly abnormal 4 is referred to in FlyBase by the symbol Dmel\Sas-4 (CG10061, FBgn0011020). It is a protein_coding_gene from Dmel. It has one annotated transcript and one polypeptide. Gene sequence location is 3R:7151367..7154219. Its molecular function is described by: molecular adaptor activity; tubulin binding. It is involved in the biological process described with 11 uniq…
FBgn0015926	0.615	0.26032	Yes	-	-	-	-	dah	discontinuous actin hexagon	-	discontinuous actin hexagon (dah) encodes a protein required for cortical furrows during early embryogenesis that is recruited to the membrane in a process dependent on the product of nuf. [Date last reviewed: 2019-03-07]	synaptic signaling ; GO:0099536 | involved_in inferred from biological aspect of ancestor with PANTHER:PTN001387602 <newline> cellularization ; GO:0007349 | involved_in traceable author statement <newline> synaptic signaling ; GO:0099536 | <newline> cellularization ; GO:0007349 |	extrinsic component of membrane ; GO:0019898 | located_in traceable author statement <newline> plasma membrane ; GO:0005886 | is_active_in inferred from biological aspect of ancestor with PANTHER:PTN000263007 <newline> extrinsic component of membrane ; GO:0019898 | <newline> plasma membrane ; GO:0005886 |	zinc ion binding ; GO:0008270 | enables inferred from electronic annotation with InterPro:IPR000433 <newline> zinc ion binding ; GO:0008270 |	-	-	The gene discontinuous actin hexagon is referred to in FlyBase by the symbol Dmel\dah (CG6157, FBgn0015926). It is a protein_coding_gene from Dmel. It has 2 annotated transcripts and 2 polypeptides (all unique). Gene sequence location is X:15328342..15331002. Its molecular function is described by: zinc ion binding. It is involved in the biological process described with: synaptic signaling; cell…
FBgn0002778	-0.2919	-0.26	Yes	-	-	-	-	mnd	minidiscs	l-type amino acid transporters	minidiscs (mnd) encodes the putative amino acid/polyamine transporter involved in leucine import. It is expressed in the larval fat body and is required for the differentiation of the wing imaginal disc cells. [Date last reviewed: 2019-03-14]	amino acid transport ; GO:0006865 | involved_in traceable author statement <newline> transmembrane transport ; GO:0055085 | involved_in inferred from electronic annotation with InterPro:IPR002293 <newline> amino acid transmembrane transport ; GO:0003333 | involved_in inferred from biological aspect of ancestor with PANTHER:PTN000208507 <newline> L-leucine import across plasma membrane ; GO:190380…	membrane ; GO:0016020 | located_in inferred from electronic annotation with InterPro:IPR002293 <newline> membrane ; GO:0016020 |	amino acid transmembrane transporter activity ; GO:0015171 | enables traceable author statement <newline> transmembrane transporter activity ; GO:0022857 | enables inferred from electronic annotation with InterPro:IPR002293 <newline> L-amino acid transmembrane transporter activity ; GO:0015179 | enables inferred from biological aspect of ancestor with PANTHER:PTN000208507 <newline> amino acid tra…	-	-	The gene minidiscs is referred to in FlyBase by the symbol Dmel\mnd (CG3297, FBgn0002778). It is a protein_coding_gene from Dmel. It has 3 annotated transcripts and 3 polypeptides (1 unique). Gene sequence location is 3L:14985100..14991667. Its molecular function is described by: transmembrane transporter activity; L-amino acid transmembrane transporter activity; amino acid transmembrane transpor…
FBgn0261555	-0.9969	-0.2592	Yes	-	-	-	-	CG42673	-	-	Insufficient genetic data for FlyBase to solicit a summary. [Date last reviewed: 2016-06-30]	postsynaptic actin cytoskeleton organization ; GO:0098974 | involved_in inferred from sequence or structural similarity with UniProtKB:O75052 <newline> postsynaptic actin cytoskeleton organization ; GO:0098974 |	glutamatergic synapse ; GO:0098978 | located_in inferred from sequence or structural similarity with UniProtKB:O75052 <newline> glutamatergic synapse ; GO:0098978 |	nitric-oxide synthase binding ; GO:0050998 | enables inferred from biological aspect of ancestor with PANTHER:PTN000132727 <newline> nitric-oxide synthase binding ; GO:0050998 |	-	-	This gene is referred to in FlyBase by the symbol Dmel\CG42673 (FBgn0261555). It is a protein_coding_gene from Dmel. It has 3 annotated transcripts and 3 polypeptides (all unique). Gene sequence location is 3L:9547220..9596713. Its molecular function is described by: nitric-oxide synthase binding. It is involved in the biological process described with: postsynaptic actin cytoskeleton organizatio…
FBgn0023515	0.48786	0.25381	Yes	-	-	-	-	Gcna	Germ cell nuclear acidic peptidase	-	Insufficient genetic data for FlyBase to solicit a summary. [Date last reviewed: 2016-06-30]	positive regulation of DNA repair ; GO:0045739 | involved_in inferred from mutant phenotype <newline> protein-DNA covalent cross-linking repair ; GO:0106300 | involved_in inferred from mutant phenotype <newline> positive regulation of DNA repair ; GO:0045739 | <newline> protein-DNA covalent cross-linking repair ; GO:0106300 |	Chromosome ; GO:0005694 | located_in inferred from direct assay <newline> P granule ; GO:0043186 | located_in inferred from direct assay <newline> cytoplasm ; GO:0005737 | located_in inferred from direct assay <newline> nucleus ; GO:0005634 | is_active_in inferred from biological aspect of ancestor with PANTHER:PTN000559411 <newline> Chromosome ; GO:0005694 | <newline> P granule ; GO:0043186 | <n…	MCM complex binding ; GO:1904931 | enables inferred from direct assay <newline> DNA topoisomerase binding ; GO:0044547 | enables inferred from direct assay <newline> MCM complex binding ; GO:1904931 | <newline> DNA topoisomerase binding ; GO:0044547 |	-	Belongs to the serine-aspartate repeat-containing protein (SDr) family.	The gene Germ cell nuclear acidic peptidase is referred to in FlyBase by the symbol Dmel\Gcna (CG14814, FBgn0023515). It is a protein_coding_gene from Dmel. It has 3 annotated transcripts and 3 polypeptides (2 unique). Gene sequence location is X:1862009..1865835. Its molecular function is described by: DNA topoisomerase binding; MCM complex binding. It is involved in the biological process descr…
FBgn0035918	0.37598	0.2485	Yes	-	-	-	-	Cdc6	Cell division cycle 6	unclassified atpases	Cell division cycle 6 (Cdc6) encodes an essential component of the pre-Replication complex (preRC) together with the origin recognition complex, the product of dup and MCM2-7 proteins. The preRC is present at all Chromosomal origins of replication and is required for the initiation of DNA replication. The product of Cdc6 also functions in the co-ordination of DNA replication with mitosis, and may…	mitotic DNA replication checkpoint signaling ; GO:0033314 | involved_in inferred from biological aspect of ancestor with PANTHER:PTN000080055 <newline> cell division ; GO:0051301 | involved_in inferred from electronic annotation with InterPro:IPR016314 <newline> DNA replication initiation ; GO:0006270 | involved_in inferred from electronic annotation with InterPro:IPR016314 <newline> mitotic DNA …	nucleus ; GO:0005634 | is_active_in inferred from biological aspect of ancestor with PANTHER:PTN000080129 <newline> nucleus ; GO:0005634 | located_in inferred from direct assay <newline> nucleus ; GO:0005634 |	ATP hydrolysis activity ; GO:0016887 | enables inferred from electronic annotation with InterPro:IPR003593 <newline> ATP hydrolysis activity ; GO:0016887 |	-	-	The gene Cell division cycle 6 is referred to in FlyBase by the symbol Dmel\Cdc6 (CG5971, FBgn0035918). It is a protein_coding_gene from Dmel. It has one annotated transcript and one polypeptide. Gene sequence location is 3L:8631509..8634069. Its molecular function is described by: ATP hydrolysis activity. It is involved in the biological process described with: DNA replication initiation; cell d…
FBgn0085229	-0.459	-0.2458	Yes	-	-	-	-	CG34200	-	-	Insufficient genetic data for FlyBase to solicit a summary. [Date last reviewed: 2016-06-30]	-	-	-	-	-	This gene is referred to in FlyBase by the symbol Dmel\CG34200 (FBgn0085229). It is a protein_coding_gene from Dmel. It has one annotated transcript and one polypeptide. Gene sequence location is 2R:5757662..5758067. Its molecular function is unknown. The biological processes in which it is involved are not known. 2 alleles are reported. No phenotypic data is available. No phenotypic class data i…
FBgn0034225	-0.3871	-0.2454	Yes	-	-	-	-	veil	veil	nucleotidases	veil (veil) encodes a GPI-linked protein that functions as a 5'-nucleotidase. [Date last reviewed: 2019-09-19]	AMP catabolic process ; GO:0006196 | involved_in inferred from biological aspect of ancestor with PANTHER:PTN000903092 <newline> nucleotide catabolic process ; GO:0009166 | involved_in inferred from electronic annotation with InterPro:IPR006179, InterPro:IPR008334, InterPro:IPR036907 <newline> AMP catabolic process ; GO:0006196 | <newline> nucleotide catabolic process ; GO:0009166 |	plasma membrane ; GO:0005886 | is_active_in inferred from biological aspect of ancestor with PANTHER:PTN000903092 <newline> plasma membrane ; GO:0005886 |	nucleotide binding ; GO:0000166 | enables inferred from electronic annotation with InterPro:IPR006146 <newline> 5'-nucleotidase activity ; GO:0008253 | enables inferred from biological aspect of ancestor with PANTHER:PTN000903092 <newline> 5'-nucleotidase activity ; GO:0008253 | enables inferred from direct assay <newline> hydrolase activity, acting on ester bonds ; GO:0016788 | enables inferred …	-	-	The gene veil is referred to in FlyBase by the symbol Dmel\veil (CG4827, FBgn0034225). It is a protein_coding_gene from Dmel. It has 2 annotated transcripts and 2 polypeptides (1 unique). Gene sequence location is 2R:17478158..17482118. Its molecular function is described by: nucleotide binding; hydrolase activity; metal ion binding; 5'-nucleotidase activity; hydrolase activity, acting on ester b…
FBgn0038407	-0.3882	-0.2438	Yes	-	-	-	-	CG6126	-	slc22 family of organic ions transporters	-	transmembrane transport ; GO:0055085 | involved_in inferred from electronic annotation with InterPro:IPR005828, InterPro:IPR005829 <newline> transmembrane transport ; GO:0055085 |	membrane ; GO:0016020 | located_in inferred from electronic annotation with InterPro:IPR005828, InterPro:IPR005829 <newline> membrane ; GO:0016020 |	transmembrane transporter activity ; GO:0022857 | enables inferred from electronic annotation with InterPro:IPR005828, InterPro:IPR005829, InterPro:IPR020846 <newline> transmembrane transporter activity ; GO:0022857 |	-	-	This gene is referred to in FlyBase by the symbol Dmel\CG6126 (FBgn0038407). It is a protein_coding_gene from Dmel. It has one annotated transcript and one polypeptide. Gene sequence location is 3R:16198000..16203083. Its molecular function is described by: transmembrane transporter activity. It is involved in the biological process described with: transmembrane transport. 9 alleles are reported.…
FBgn0001086	0.71911	0.24305	Yes	-	-	-	-	fzy	fizzy	anaphase-promoting complex	fizzy (fzy) encodes WD40 domain protein required for the full ubiquitin ligase activity of the anaphase-promoting complex/cyclosome (APC/C) in mitosis and meiosis. The product of fzy functions to target substrates for destruction and drive metaphase and anaphase transition. [Date last reviewed: 2018-09-13]	anaphase-promoting complex-dependent catabolic process ; GO:0031145 | involved_in inferred from mutant phenotype <newline> positive regulation of anaphase-promoting complex-dependent catabolic process ; GO:1905786 | involved_in inferred from biological aspect of ancestor with PANTHER:PTN000460086 <newline> anaphase-promoting complex-dependent catabolic process ; GO:0031145 | involved_in inferred …	spindle ; GO:0005819 | located_in inferred from direct assay <newline> anaphase-promoting complex ; GO:0005680 | part_of inferred from sequence or structural similarity with HGNC:24824 <newline> anaphase-promoting complex ; GO:0005680 | part_of inferred from direct assay <newline> centrosome ; GO:0005813 | located_in inferred from direct assay <newline> anaphase-promoting complex ; GO:0005680 | p…	ubiquitin-protein transferase activator activity ; GO:0097027 | enables inferred from electronic annotation with InterPro:IPR033010 <newline> anaphase-promoting complex binding ; GO:0010997 | enables inferred from electronic annotation with InterPro:IPR033010 <newline> anaphase-promoting complex binding ; GO:0010997 | enables inferred from biological aspect of ancestor with PANTHER:PTN000460086 <…	-	-	The gene fizzy is referred to in FlyBase by the symbol Dmel\fzy (CG4274, FBgn0001086). It is a protein_coding_gene from Dmel. It has one annotated transcript and one polypeptide. Gene sequence location is 2L:16310956..16313097. Its molecular function is described by: ubiquitin ligase activator activity; anaphase-promoting complex binding; ubiquitin-protein transferase activator activity. It is in…
FBgn0010382	0.59777	0.23464	Yes	-	-	-	-	CycE	Cyclin E	-	-	regulation of exit from mitosis ; GO:0007096 | involved_in inferred from genetic interaction with CycA inferred from genetic interaction with fzr <newline> regulation of DNA replication ; GO:0006275 | involved_in inferred from mutant phenotype <newline> positive regulation of receptor signaling pathway via JAK-STAT ; GO:0046427 | involved_in inferred from genetic interaction with hop <newline> G1…	nucleus ; GO:0005634 | is_active_in inferred from biological aspect of ancestor with PANTHER:PTN000019791 <newline> centrosome ; GO:0005813 | is_active_in inferred from biological aspect of ancestor with PANTHER:PTN002468700 <newline> nucleus ; GO:0005634 | located_in inferred from direct assay <newline> cytoplasm ; GO:0005737 | is_active_in inferred from biological aspect of ancestor with PANTHE…	protein binding ; GO:0005515 | enables inferred from physical interaction with mi <newline> cyclin-dependent protein serine/threonine kinase regulator activity ; GO:0016538 | enables inferred from biological aspect of ancestor with PANTHER:PTN000019791 <newline> cyclin-dependent protein serine/threonine kinase regulator activity ; GO:0016538 | enables inferred from direct assay <newline> protein …	-	Belongs to the cyclin family. Cyclin E subfamily.	The gene Cyclin E is referred to in FlyBase by the symbol Dmel\CycE (CG3938, FBgn0010382). It is a protein_coding_gene from Dmel. It has 6 annotated transcripts and 6 polypeptides (3 unique). Gene sequence location is 2L:15727581..15748150. Its molecular function is described by: cyclin-dependent protein serine/threonine kinase regulator activity; protein binding. It is involved in the biological…
FBgn0259791	0.3735	0.2335	Yes	-	-	-	-	bora	aurora borealis	-	aurora borealis (bora) encodes a binding partner of the product of aurA. It is required for spindle orientation and asymmetric cell division. [Date last reviewed: 2019-03-07]	asymmetric protein localization involved in cell fate determination ; GO:0045167 | involved_in inferred from mutant phenotype <newline> activation of protein kinase activity ; GO:0032147 | involved_in inferred from direct assay <newline> regulation of mitotic spindle organization ; GO:0060236 | involved_in inferred from biological aspect of ancestor with PANTHER:PTN001027713 <newline> regulation …	nucleus ; GO:0005634 | is_active_in inferred from biological aspect of ancestor with PANTHER:PTN001027713 <newline> cytoplasm ; GO:0005737 | located_in inferred from direct assay <newline> cytoplasm ; GO:0005737 | is_active_in inferred from biological aspect of ancestor with PANTHER:PTN001027713 <newline> nucleus ; GO:0005634 | located_in inferred from direct assay <newline> nucleus ; GO:0005634 …	protein binding ; GO:0005515 | enables inferred from physical interaction with UniProtKB:Q9VGF9 <newline> protein kinase binding ; GO:0019901 | enables inferred from biological aspect of ancestor with PANTHER:PTN001027713 <newline> protein binding ; GO:0005515 | <newline> protein kinase binding ; GO:0019901 |	-	Belongs to the BORA family.	The gene aurora borealis is referred to in FlyBase by the symbol Dmel\bora (CG6897, FBgn0259791). It is a protein_coding_gene from Dmel. It has one annotated transcript and one polypeptide. Gene sequence location is 3L:18622692..18624751. Its molecular function is described by: protein binding; protein kinase binding. It is involved in the biological process described with: asymmetric protein loc…
FBgn0032397	1.03395	-0.2321	Yes	-	-	-	-	Tom70	Translocase of outer membrane 70	-	Translocase of outer membrane 70 (Tom70) encodes a mitochondrial protein that may act as a receptor of the TOM complex based on orthology. TOM complex is involved in protein import into mitochondria. The product of Tom70 modulates cell death induced by the expression of the mouse Bax protein. [Date last reviewed: 2019-03-14]	protein insertion into mitochondrial inner membrane ; GO:0045039 | involved_in inferred from biological aspect of ancestor with PANTHER:PTN002340064 <newline> protein insertion into mitochondrial inner membrane ; GO:0045039 | involved_in inferred from sequence or structural similarity with UniProtKB:P07213 <newline> protein targeting to mitochondrion ; GO:0006626 | involved_in inferred from seque…	mitochondrial outer membrane translocase complex ; GO:0005742 | part_of inferred from sequence or structural similarity with UniProtKB:P07213 <newline> mitochondrial outer membrane translocase complex ; GO:0005742 |	protein transmembrane transporter activity ; GO:0008320 | contributes_to inferred from sequence or structural similarity with UniProtKB:P07213 <newline> protein transmembrane transporter activity ; GO:0008320 | contributes_to inferred from biological aspect of ancestor with PANTHER:PTN002340064 <newline> mitochondrion targeting sequence binding ; GO:0030943 | enables inferred from sequence or str…	-	-	The gene Translocase of outer membrane 70 is referred to in FlyBase by the symbol Dmel\Tom70 (CG6756, FBgn0032397). It is a protein_coding_gene from Dmel. It has 3 annotated transcripts and 3 polypeptides (1 unique). Gene sequence location is 2L:12035984..12038511. Its molecular function is described by: mitochondrion targeting sequence binding; protein transmembrane transporter activity. It is i…
FBgn0032820	-0.3812	-0.2287	Yes	-	-	-	-	fbp	fructose-1,6-bisphosphatase	carbohydrate phosphatases	-	fructose 1,6-bisphosphate metabolic process ; GO:0030388 | involved_in inferred from biological aspect of ancestor with PANTHER:PTN000168022 <newline> fructose metabolic process ; GO:0006000 | involved_in inferred from biological aspect of ancestor with PANTHER:PTN000168022 <newline> sucrose biosynthetic process ; GO:0005986 | involved_in inferred from biological aspect of ancestor with PANTHER:P…	cytoplasm ; GO:0005737 | is_active_in inferred from biological aspect of ancestor with PANTHER:PTN000168022 <newline> cytosol ; GO:0005829 | is_active_in inferred from biological aspect of ancestor with PANTHER:PTN000168034 <newline> cytoplasm ; GO:0005737 | <newline> cytosol ; GO:0005829 |	fructose 1,6-bisphosphate 1-phosphatase activity ; GO:0042132 | enables inferred from electronic annotation with InterPro:IPR028343 <newline> phosphatase activity ; GO:0016791 | enables inferred from electronic annotation with InterPro:IPR000146 <newline> phosphoric ester hydrolase activity ; GO:0042578 | enables inferred from electronic annotation with InterPro:IPR020548 <newline> fructose 1,6-b…	-	-	The gene fructose-1,6-bisphosphatase is referred to in FlyBase by the symbol Dmel\fbp (CG31692, FBgn0032820). It is a protein_coding_gene from Dmel. It has 4 annotated transcripts and 4 polypeptides (3 unique). Gene sequence location is 2L:19761587..19764136. Its molecular function is described by: phosphoric ester hydrolase activity; fructose 1,6-bisphosphate 1-phosphatase activity; phosphatase …
FBgn0011824	-0.378	-0.2275	Yes	-	-	-	-	Gar1	Gar1 ribonucleoprotein	h/aca small nucleolar ribonucleoprotein complex	Insufficient genetic data for FlyBase to solicit a summary. [Date last reviewed: 2016-06-30]	snoRNA guided rRNA pseudouridine synthesis ; GO:0000454 | involved_in inferred from biological aspect of ancestor with PANTHER:PTN000579935 <newline> ribosome biogenesis ; GO:0042254 | involved_in inferred from electronic annotation with InterPro:IPR007504 <newline> pseudouridine synthesis ; GO:0001522 | involved_in inferred from electronic annotation with InterPro:IPR007504 <newline> rRNA pseudo…	nucleoplasm ; GO:0005654 | located_in inferred from high throughput direct assay <newline> sno(s)RNA-containing ribonucleoprotein complex ; GO:0005732 | part_of inferred from sequence or structural similarity with UniProtKB:P32495 <newline> nucleolus ; GO:0005730 | located_in inferred from high throughput direct assay <newline> box H/ACA snoRNP complex ; GO:0031429 | part_of inferred from biologi…	box H/ACA snoRNA binding ; GO:0034513 | enables inferred from biological aspect of ancestor with PANTHER:PTN000579935 <newline> box H/ACA snoRNA binding ; GO:0034513 |	-	Belongs to the GAR1 family.	The gene Gar1 ribonucleoprotein is referred to in FlyBase by the symbol Dmel\Gar1 (CG4038, FBgn0011824). It is a protein_coding_gene from Dmel. It has one annotated transcript and one polypeptide. Gene sequence location is 2R:21095958..21097305. Its molecular function is described by: box H/ACA snoRNA binding. It is involved in the biological process described with: ribosome biogenesis; rRNA pseu…
FBgn0261975	-0.5429	-0.2248	Yes	-	-	-	-	CG42806	-	-	Insufficient genetic data for FlyBase to solicit a summary. [Date last reviewed: 2016-10-13]	biological_process ; GO:0008150 | involved_in no biological data available <newline> biological_process ; GO:0008150 |	cellular_component ; GO:0005575 | is_active_in no biological data available <newline> cellular_component ; GO:0005575 |	molecular_function ; GO:0003674 | enables no biological data available <newline> molecular_function ; GO:0003674 |	-	-	This gene is referred to in FlyBase by the symbol Dmel\CG42806 (FBgn0261975). It is a protein_coding_gene from Dmel. It has one annotated transcript and one polypeptide. Gene sequence location is 2R:13964653..13965455. Its molecular function is described by: . It is involved in the biological process described with: . No alleles are reported.
FBgn0036574	0.43652	0.22424	Yes	-	-	-	-	elg1	enhanced level of genomic instability 1	elg1 complex	-	oogenesis ; GO:0048477 | involved_in inferred from mutant phenotype <newline> oogenesis ; GO:0048477 |	Elg1 RFC-like complex ; GO:0031391 | part_of inferred from direct assay <newline> nucleus ; GO:0005634 | is_active_in inferred from biological aspect of ancestor with PANTHER:PTN000406286 <newline> Elg1 RFC-like complex ; GO:0031391 | <newline> nucleus ; GO:0005634 |	DNA clamp unloader activity ; GO:0061860 | enables inferred from biological aspect of ancestor with PANTHER:PTN001039896 <newline> DNA binding ; GO:0003677 | enables inferred from biological aspect of ancestor with PANTHER:PTN000406286 <newline> DNA clamp unloader activity ; GO:0061860 | <newline> DNA binding ; GO:0003677 |	-	Belongs to the ELG1 family.	The gene enhanced level of genomic instability 1 is referred to in FlyBase by the symbol Dmel\elg1 (CG16838, FBgn0036574). It is a protein_coding_gene from Dmel. It has 3 annotated transcripts and 3 polypeptides (2 unique). Gene sequence location is 3L:16132028..16136691. Its molecular function is described by: DNA clamp unloader activity; DNA binding. It is involved in the biological process des…
FBgn0031549	0.51324	0.22378	Yes	-	-	-	-	Spindly	Spindly	-	Spindly (Spindly) encodes a key regulator of dynein recruitment to kinetochores and is involved in the spindle assembly checkpoint during the cell cycle. It also contributes to cell morphology and migration. [Date last reviewed: 2018-11-15]	regulation of mitotic metaphase/anaphase transition ; GO:0030071 | involved_in inferred from mutant phenotype <newline> regulation of mitotic metaphase/anaphase transition ; GO:0030071 |	microtubule ; GO:0005874 | located_in inferred from direct assay <newline> kinetochore ; GO:0000776 | located_in inferred from direct assay <newline> microtubule ; GO:0005874 | <newline> kinetochore ; GO:0000776 |	protein phosphatase 1 binding ; GO:0008157 | enables inferred from physical interaction with flw inferred from physical interaction with Pp1-13C inferred from physical interaction with Pp1╬▒-96A inferred from physical interaction with Pp1-87B <newline> protein phosphatase 1 binding ; GO:0008157 |	-	-	The gene Spindly is referred to in FlyBase by the symbol Dmel\Spindly (CG15415, FBgn0031549). It is a protein_coding_gene from Dmel. It has one annotated transcript and one polypeptide. Gene sequence location is 2L:3527387..3530317. Its molecular function is described by: protein phosphatase 1 binding. It is involved in the biological process described with: regulation of mitotic metaphase/anapha…
FBgn0259203	-0.4069	-0.2228	Yes	-	-	-	-	CG42307	-	-	Insufficient genetic data for FlyBase to solicit a summary. [Date last reviewed: 2016-10-13]	biological_process ; GO:0008150 | involved_in no biological data available <newline> biological_process ; GO:0008150 |	cellular_component ; GO:0005575 | is_active_in no biological data available <newline> cellular_component ; GO:0005575 |	molecular_function ; GO:0003674 | enables no biological data available <newline> molecular_function ; GO:0003674 |	-	-	This gene is referred to in FlyBase by the symbol Dmel\CG42307 (FBgn0259203). It is a protein_coding_gene from Dmel. It has 4 annotated transcripts and 4 polypeptides (1 unique). Gene sequence location is 3L:7329132..7333471. Its molecular function is described by: . It is involved in the biological process described with: . 2 alleles are reported. No phenotypic data is available. No phenotypic c…
FBgn0287725	0.77829	0.22263	Yes	-	-	-	-	sov	small ovary	-	-	positive regulation of transcription by RNA polymerase II ; GO:0045944 | involved_in inferred from biological aspect of ancestor with PANTHER:PTN000696009 <newline> positive regulation of transcription by RNA polymerase II ; GO:0045944 |	nucleus ; GO:0005634 | located_in inferred from direct assay <newline> nucleus ; GO:0005634 | is_active_in inferred from biological aspect of ancestor with PANTHER:PTN002812519 <newline> nucleus ; GO:0005634 |	-	-	-	The gene small ovary is referred to in FlyBase by the symbol Dmel\sov (CG14438, FBgn0287725). It is a protein_coding_gene from Dmel. It has 3 annotated transcripts and 3 polypeptides (1 unique). Gene sequence location is X:6756322..6770712. Its molecular function is unknown. It is involved in the biological process described with: positive regulation of transcription by RNA polymerase II. 40 alle…
FBgn0000996	0.52271	0.22171	Yes	-	-	-	-	dup	double parked	-	double parked (dup) encodes an essential protein for the initiation of DNA replication due to its recruitment of the MCM helicase to replication origins. [Date last reviewed: 2019-03-07]	DNA replication preinitiation complex assembly ; GO:0071163 | involved_in inferred from biological aspect of ancestor with PANTHER:PTN002008627 <newline> DNA replication checkpoint signaling ; GO:0000076 | involved_in inferred from biological aspect of ancestor with PANTHER:PTN002008627 <newline> DNA replication preinitiation complex assembly ; GO:0071163 | involved_in inferred from electronic an…	replication fork ; GO:0005657 | located_in inferred from direct assay <newline> nucleus ; GO:0005634 | located_in inferred from direct assay <newline> cytoplasm ; GO:0005737 | located_in inferred from direct assay <newline> nucleus ; GO:0005634 | is_active_in inferred from biological aspect of ancestor with PANTHER:PTN002008627 <newline> replication fork ; GO:0005657 | <newline> nucleus ; GO:0005…	DNA polymerase binding ; GO:0070182 | enables inferred from biological aspect of ancestor with PANTHER:PTN002008627 <newline> DNA binding ; GO:0003677 | enables inferred from biological aspect of ancestor with PANTHER:PTN002008627 <newline> DNA binding ; GO:0003677 | enables inferred from electronic annotation with InterPro:IPR045173 <newline> DNA polymerase binding ; GO:0070182 | <newline> DNA b…	-	-	The gene double parked is referred to in FlyBase by the symbol Dmel\dup (CG8171, FBgn0000996). It is a protein_coding_gene from Dmel. It has 2 annotated transcripts and 2 polypeptides (1 unique). Gene sequence location is 2R:15376619..15380988. Its molecular function is described by: DNA binding; DNA polymerase binding. It is involved in the biological process described with 9 unique terms, many …
FBgn0038924	-0.4059	-0.2189	Yes	-	-	-	-	CG6028	-	acid carbon-carbon hydrolases	Insufficient genetic data for FlyBase to solicit a summary. [Date last reviewed: 2016-06-30]	-	-	acetylpyruvate hydrolase activity ; GO:0018773 | enables inferred from sequence or structural similarity with UniProtKB:Q6P587 <newline> catalytic activity ; GO:0003824 | enables inferred from electronic annotation with InterPro:IPR011234, InterPro:IPR036663 <newline> acetylpyruvate hydrolase activity ; GO:0018773 | <newline> catalytic activity ; GO:0003824 |	-	-	This gene is referred to in FlyBase by the symbol Dmel\CG6028 (FBgn0038924). It is a protein_coding_gene from Dmel. It has one annotated transcript and one polypeptide. Gene sequence location is 3R:22024259..22025506. Its molecular function is described by: acetylpyruvate hydrolase activity; catalytic activity. The biological processes in which it is involved are not known. 5 alleles are reported…
FBgn0029966	-0.452	-0.2174	Yes	-	-	-	-	Ir7c	Ionotropic receptor 7c	divergent ionotropic receptors	Ionotropic receptor 7c (Ir7c) encodes a tuning ionotropic receptor subunit that functions in aversive high salt taste neurons. It acts in a complex with Ir76b and Ir25a to mediate cation non-specific responses to high salt concentrations, but is only required for responses to monovalent cations. [Date last reviewed: 2022-09-01]	detection of chemical stimulus ; GO:0009593 | involved_in inferred from sequence or structural similarity with Ir92a <newline> detection of chemical stimulus ; GO:0009593 |	membrane ; GO:0016020 | located_in inferred from sequence model <newline> membrane ; GO:0016020 | located_in inferred from electronic annotation with InterPro:IPR019594 <newline> membrane ; GO:0016020 |	ionotropic glutamate receptor activity ; GO:0004970 | enables inferred from electronic annotation with InterPro:IPR019594 <newline> ligand-gated monoatomic ion channel activity ; GO:0015276 | enables inferred from sequence model <newline> ionotropic glutamate receptor activity ; GO:0004970 | <newline> ligand-gated monoatomic ion channel activity ; GO:0015276 |	-	-	The gene Ionotropic receptor 7c is referred to in FlyBase by the symbol Dmel\Ir7c (CG15324, FBgn0029966). It is a protein_coding_gene from Dmel. It has 2 annotated transcripts and 2 polypeptides (1 unique). Gene sequence location is X:7874394..7876847. Its molecular function is described by: ionotropic glutamate receptor activity; ligand-gated monoatomic ion channel activity. It is involved in th…
FBgn0030955	-0.8952	-0.2155	Yes	-	-	-	-	CG6891	-	-	Insufficient genetic data for FlyBase to solicit a summary. [Date last reviewed: 2016-06-30]	regulation of actin filament polymerization ; GO:0030833 | involved_in inferred from biological aspect of ancestor with PANTHER:PTN000850943 <newline> regulation of actin filament polymerization ; GO:0030833 |	site of polarized growth ; GO:0030427 | is_active_in inferred from biological aspect of ancestor with PANTHER:PTN000089187 <newline> actin filament ; GO:0005884 | colocalizes_with inferred from biological aspect of ancestor with PANTHER:PTN000850943 <newline> cortical actin cytoskeleton ; GO:0030864 | is_active_in inferred from biological aspect of ancestor with PANTHER:PTN000850943 <newline> sit…	actin filament binding ; GO:0051015 | enables inferred from biological aspect of ancestor with PANTHER:PTN000850943 <newline> actin binding ; GO:0003779 | enables inferred from electronic annotation with InterPro:IPR002108 <newline> actin filament binding ; GO:0051015 | <newline> actin binding ; GO:0003779 |	-	-	This gene is referred to in FlyBase by the symbol Dmel\CG6891 (FBgn0030955). It is a protein_coding_gene from Dmel. It has 3 annotated transcripts and 3 polypeptides (2 unique). Gene sequence location is X:18775228..18781345. Its molecular function is described by: actin filament binding; actin binding. It is involved in the biological process described with: regulation of actin filament polymeri…
FBgn0011725	0.44903	0.21372	Yes	-	-	-	-	twin	twin	ccr4-not complex	twin (twin) encodes the CCR4 deadenylase, one of two enzymes in the CCR4-NOT complex that degrade mRNA poly(A) tails. It is required during oogenesis in germline stem cell self-renewal, synChronous germ cell division and prevention of cell death, as well as in early embryonic patterning through the deadenylation of specific maternal mRNAs. [Date last reviewed: 2018-09-13]	nuclear-transcribed mRNA poly(A) tail shortening ; GO:0000289 | involved_in inferred from mutant phenotype <newline> negative regulation of translation ; GO:0017148 | involved_in inferred from direct assay <newline> female germ-line stem cell asymmetric division ; GO:0048132 | involved_in inferred from mutant phenotype <newline> nuclear-transcribed mRNA poly(A) tail shortening ; GO:0000289 | invo…	CCR4-NOT complex ; GO:0030014 | part_of inferred from biological aspect of ancestor with PANTHER:PTN000252094 <newline> CCR4-NOT complex ; GO:0030014 | part_of inferred from direct assay <newline> cytosol ; GO:0005829 | located_in inferred from high throughput direct assay <newline> cytoplasm ; GO:0005737 | is_active_in inferred from biological aspect of ancestor with PANTHER:PTN000252094 <newlin…	poly(A)-specific ribonuclease activity ; GO:0004535 | enables inferred from direct assay <newline> poly(A)-specific ribonuclease activity ; GO:0004535 | enables inferred from biological aspect of ancestor with PANTHER:PTN000252094 <newline> catalytic activity ; GO:0003824 | enables inferred from electronic annotation with InterPro:IPR005135 <newline> protein binding ; GO:0005515 | enables inferre…	-	-	The gene twin is referred to in FlyBase by the symbol Dmel\twin (CG31137, FBgn0011725). It is a protein_coding_gene from Dmel. It has 6 annotated transcripts and 6 polypeptides (4 unique). Gene sequence location is 3R:24196893..24221965. Its molecular function is described by: protein binding; catalytic activity; poly(A)-specific ribonuclease activity. It is involved in the biological process des…
FBgn0034098	0.39865	0.21179	Yes	-	-	-	-	krimp	krimper	-	-	oocyte dorsal/ventral axis specification ; GO:0007310 | involved_in inferred from mutant phenotype <newline> oocyte karyosome formation ; GO:0030717 | involved_in inferred from mutant phenotype <newline> negative regulation of oskar mRNA translation ; GO:0007319 | involved_in inferred from mutant phenotype <newline> oocyte dorsal/ventral axis specification ; GO:0007310 | <newline> oocyte karyosom…	P granule ; GO:0043186 | located_in inferred from direct assay <newline> P granule ; GO:0043186 | is_active_in inferred from direct assay <newline> perinuclear region of cytoplasm ; GO:0048471 | located_in inferred from direct assay <newline> P granule ; GO:0043186 | <newline> perinuclear region of cytoplasm ; GO:0048471 |	metal ion binding ; GO:0046872 | enables inferred from electronic annotation with InterPro:IPR000571 <newline> metal ion binding ; GO:0046872 |	-	-	The gene krimper is referred to in FlyBase by the symbol Dmel\krimp (CG15707, FBgn0034098). It is a protein_coding_gene from Dmel. It has one annotated transcript and one polypeptide. Gene sequence location is 2R:16238103..16240722. Its molecular function is described by: metal ion binding. It is involved in the biological process described with: negative regulation of oskar mRNA translation; ooc…
FBgn0033845	0.67808	0.20891	Yes	-	-	-	-	mars	mars	-	mars (mars) encodes a microtubule-associated protein that shuttles between the mitotic spindle and the nucleus. It is required for mitotic spindle attachment to the centrosome. [Date last reviewed: 2018-10-11]	regulation of mitotic cell cycle ; GO:0007346 | involved_in inferred from mutant phenotype <newline> spindle organization ; GO:0007051 | involved_in inferred from direct assay <newline> signaling ; GO:0023052 | involved_in inferred from electronic annotation with InterPro:IPR005026 <newline> mitotic spindle organization ; GO:0007052 | involved_in inferred from mutant phenotype <newline> Chromosom…	spindle pole centrosome ; GO:0031616 | is_active_in inferred from biological aspect of ancestor with PANTHER:PTN004353019 <newline> mitotic spindle ; GO:0072686 | located_in inferred from direct assay <newline> spindle ; GO:0005819 | located_in inferred from direct assay <newline> cytoplasm ; GO:0005737 | located_in inferred from direct assay <newline> spindle microtubule ; GO:0005876 | located_i…	microtubule binding ; GO:0008017 | enables inferred from biological aspect of ancestor with PANTHER:PTN004353019 <newline> microtubule binding ; GO:0008017 | enables inferred from direct assay <newline> protein phosphatase 1 binding ; GO:0008157 | enables inferred from physical interaction with flw inferred from physical interaction with Pp1-13C inferred from physical interaction with Pp1╬▒-96A i…	-	Belongs to the SAPAP family.	The gene mars is referred to in FlyBase by the symbol Dmel\mars (CG17064, FBgn0033845). It is a protein_coding_gene from Dmel. It has 4 annotated transcripts and 4 polypeptides (1 unique). Gene sequence location is 2R:13500621..13506011. Its molecular function is described by: protein phosphatase 1 binding; microtubule binding. It is involved in the biological process described with 8 unique term…
FBgn0002905	0.67279	-0.2075	Yes	-	-	-	-	PolQ	DNA polymerase theta	dna polymerase catalytic subunits	DNA polymerase theta (PolQ) encodes DNA polymerase theta, a dual-domain protein with helicase-like and translesion polymerase domains. It contributes to repair/tolerance of DNA interstrand crosslinks and alternative-end joining repair of DNA double-strand breaks. [Date last reviewed: 2019-10-03]	DNA synthesis involved in DNA repair ; GO:0000731 | involved_in inferred from direct assay <newline> replication fork processing ; GO:0031297 | involved_in inferred from genetic interaction with UniProtKB:Q9VYA5 <newline> double-strand break repair via alternative nonhomologous end joining ; GO:0097681 | involved_in inferred from mutant phenotype <newline> nucleotide-excision repair involved in i…	-	DNA-directed DNA polymerase activity ; GO:0003887 | enables inferred from biological aspect of ancestor with PANTHER:PTN000015249 <newline> ATP binding ; GO:0005524 | enables inferred from electronic annotation with InterPro:IPR011545 <newline> single-stranded DNA helicase activity ; GO:0017116 | enables inferred from sequence or structural similarity with UniProtKB:O75417 <newline> DNA-directed …	-	Belongs to the DNA polymerase type-A family.	The gene DNA polymerase theta is referred to in FlyBase by the symbol Dmel\PolQ (CG6019, FBgn0002905). It is a protein_coding_gene from Dmel. It has one annotated transcript and one polypeptide. Gene sequence location is 3R:12705523..12712299. Its molecular function is described by 6 unique terms, many of which group under: catalytic activity, acting on DNA; heterocyclic compound binding; catalyt…
FBgn0033569	0.44747	0.20699	Yes	-	-	-	-	CG12942	-	c2h2 zinc finger transcription factors	-	regulation of DNA-templated transcription ; GO:0006355 | involved_in inferred from sequence or structural similarity with UniProtKB:P53968 <newline> regulation of transcription by RNA polymerase II ; GO:0006357 | involved_in inferred from biological aspect of ancestor with PANTHER:PTN001972500 <newline> regulation of DNA-templated transcription ; GO:0006355 | <newline> regulation of transcription…	nucleus ; GO:0005634 | located_in inferred from sequence or structural similarity with UniProtKB:P53968 <newline> nucleus ; GO:0005634 | located_in inferred from electronic annotation with InterPro:IPR012934 <newline> nucleus ; GO:0005634 | is_active_in inferred from biological aspect of ancestor with PANTHER:PTN001972500 <newline> nucleus ; GO:0005634 |	DNA-binding transcription factor activity, RNA polymerase II-specific ; GO:0000981 | enables inferred from sequence or structural similarity with UniProtKB:P53968 <newline> zinc ion binding ; GO:0008270 | enables inferred from electronic annotation with InterPro:IPR012934 <newline> DNA-binding transcription factor activity, RNA polymerase II-specific ; GO:0000981 | enables inferred from biologica…	-	-	This gene is referred to in FlyBase by the symbol Dmel\CG12942 (FBgn0033569). It is a protein_coding_gene from Dmel. It has one annotated transcript and one polypeptide. Gene sequence location is 2R:10894459..10897222. Its molecular function is described by: transcription cis-regulatory region binding; RNA polymerase II transcription regulatory region sequence-specific DNA binding; zinc ion bindi…
FBgn0261570	0.41557	0.20603	Yes	-	-	-	-	raskol	raskol	ras-like gtpase activating proteins	-	negative regulation of Ras protein signal transduction ; GO:0046580 | involved_in inferred from sequence or structural similarity with UniProtKB:Q8MLZ5 <newline> regulation of GTPase activity ; GO:0043087 | involved_in inferred from electronic annotation with InterPro:IPR001936, InterPro:IPR023152 <newline> negative regulation of Ras protein signal transduction ; GO:0046580 | <newline> regulation…	apical cortex ; GO:0045179 | located_in inferred from high throughput direct assay <newline> apical cortex ; GO:0045179 |	-	-	-	The gene raskol is referred to in FlyBase by the symbol Dmel\raskol (CG42684, FBgn0261570). It is a protein_coding_gene from Dmel. It has 9 annotated transcripts and 9 polypeptides (all unique). Gene sequence location is X:17710144..17752007. Its molecular function is unknown. It is involved in the biological process described with: regulation of GTPase activity; negative regulation of Ras protei…
FBgn0031540	0.55385	0.20586	Yes	-	-	-	-	Pif1	Pif1 DNA helicase	unclassified dna helicases	-	telomere maintenance ; GO:0000723 | involved_in inferred from electronic annotation with InterPro:IPR010285 <newline> DNA duplex unwinding ; GO:0032508 | involved_in inferred from biological aspect of ancestor with PANTHER:PTN002543582 <newline> double-strand break repair via break-induced replication ; GO:0000727 | involved_in inferred from mutant phenotype <newline> double-strand break repair v…	replication fork ; GO:0005657 | is_active_in inferred from biological aspect of ancestor with PANTHER:PTN002543582 <newline> replication fork ; GO:0005657 |	5'-3' DNA helicase activity ; GO:0043139 | enables inferred from biological aspect of ancestor with PANTHER:PTN008596221 <newline> DNA helicase activity ; GO:0003678 | enables inferred from electronic annotation with InterPro:IPR010285 <newline> 5'-3' DNA helicase activity ; GO:0043139 | <newline> DNA helicase activity ; GO:0003678 |	-	-	The gene Pif1 DNA helicase is referred to in FlyBase by the symbol Dmel\Pif1 (CG3238, FBgn0031540). It is a protein_coding_gene from Dmel. It has 2 annotated transcripts and 2 polypeptides (1 unique). Gene sequence location is 2L:3467342..3470004. Its molecular function is described by: DNA helicase activity; 5'-3' DNA helicase activity. It is involved in the biological process described with 6 u…
FBgn0037025	0.70514	0.20465	Yes	-	-	-	-	Spc105R	Spc105-related	-	Spc105-related (Spc105R) encodes an essential component of the kinetochore, to which it is recruited by binding to the Mis12 kinetochore complex. The products of Spc105R and Mis12 recruit the Ndc80 complex, which provides the major microtubule binding activity of the kinetochore. [Date last reviewed: 2019-03-14]	kinetochore assembly ; GO:0051382 | involved_in inferred from mutant phenotype <newline> attachment of spindle microtubules to kinetochore ; GO:0008608 | involved_in inferred from mutant phenotype <newline> kinetochore assembly ; GO:0051382 | <newline> attachment of spindle microtubules to kinetochore ; GO:0008608 |	outer kinetochore ; GO:0000940 | part_of inferred from direct assay <newline> outer kinetochore ; GO:0000940 |	-	-	-	The gene Spc105-related is referred to in FlyBase by the symbol Dmel\Spc105R (CG11451, FBgn0037025). It is a protein_coding_gene from Dmel. It has 2 annotated transcripts and 2 polypeptides (all unique). Gene sequence location is 3L:20800410..20806853. Its molecular function is unknown. It is involved in the biological process described with: kinetochore assembly; attachment of spindle microtubul…
FBgn0002673	0.31812	0.20404	Yes	-	-	-	-	twe	twine	cdc25 family protein phosphatases	twine (twe) encodes a putative tyrosine phosphatase. It regulates the meiotic cell cycle and contributes to spermatogenesis. [Date last reviewed: 2019-03-14]	positive regulation of G2/MI transition of meiotic cell cycle ; GO:0110032 | involved_in inferred from biological aspect of ancestor with PANTHER:PTN000089071 <newline> protein dephosphorylation ; GO:0006470 | involved_in inferred from sequence or structural similarity <newline> regulation of meiotic cell cycle ; GO:0051445 | involved_in inferred from mutant phenotype <newline> embryonic pattern …	nucleus ; GO:0005634 | is_active_in inferred from biological aspect of ancestor with PANTHER:PTN000850864 <newline> nucleus ; GO:0005634 | located_in inferred from direct assay <newline> spindle ; GO:0005819 | located_in inferred from direct assay <newline> cytoplasm ; GO:0005737 | is_active_in inferred from biological aspect of ancestor with PANTHER:PTN000850864 <newline> nucleus ; GO:0005634 | …	protein tyrosine phosphatase activity ; GO:0004725 | enables inferred from sequence or structural similarity <newline> protein tyrosine phosphatase activity ; GO:0004725 | enables inferred from biological aspect of ancestor with PANTHER:PTN000850864 <newline> protein tyrosine phosphatase activity ; GO:0004725 | enables inferred from electronic annotation with InterPro:IPR000751 <newline> protein …	-	Belongs to the MPI phosphatase family.	The gene twine is referred to in FlyBase by the symbol Dmel\twe (CG4965, FBgn0002673). It is a protein_coding_gene from Dmel. It has 4 annotated transcripts and 4 polypeptides (1 unique). Gene sequence location is 2L:16259414..16261877. Its molecular function is described by: protein tyrosine phosphatase activity. It is involved in the biological process described with 12 unique terms, many of wh…
FBgn0013548	0.71858	0.20284	Yes	-	-	-	-	l(2)dtl	lethal-(2)-denticleless	-	lethal-(2)-denticleless (l(2)dtl) encodes the Cdt2 protein, which functions as a substrate receptor for a Cul4-based E3 ubiquitin ligase. The ubiquitylation and subsequent destruction of Cdt2 substrates depends on DNA synthesis that occurs during S phase or after DNA damage and includes proteins involved in genome function and maintenance. [Date last reviewed: 2019-09-26]	proteasome-mediated ubiquitin-dependent protein catabolic process ; GO:0043161 | involved_in inferred from biological aspect of ancestor with PANTHER:PTN000523286 <newline> mitotic G2 DNA damage checkpoint signaling ; GO:0007095 | involved_in inferred from biological aspect of ancestor with PANTHER:PTN000523288 <newline> proteasome-mediated ubiquitin-dependent protein catabolic process ; GO:00431…	nucleus ; GO:0005634 | located_in inferred from direct assay <newline> nucleus ; GO:0005634 | is_active_in inferred from biological aspect of ancestor with PANTHER:PTN000523286 <newline> nucleus ; GO:0005634 |	protein-macromolecule adaptor activity ; GO:0030674 | enables inferred from biological aspect of ancestor with PANTHER:PTN000523286 <newline> protein-macromolecule adaptor activity ; GO:0030674 |	Protein modification; protein ubiquitination.	Belongs to the WD repeat cdt2 family.	The gene lethal-(2)-denticleless is referred to in FlyBase by the symbol Dmel\l(2)dtl (CG11295, FBgn0013548). It is a protein_coding_gene from Dmel. It has one annotated transcript and one polypeptide. Gene sequence location is 2R:23702477..23705403. Its molecular function is described by: protein-macromolecule adaptor activity. It is involved in the biological process described with: mitotic G2 …
FBgn0036994	0.43656	0.19876	Yes	-	-	-	-	CG5199	-	-	Insufficient genetic data for FlyBase to solicit a summary. [Date last reviewed: 2016-06-30]	nuclear protein quality control by the ubiquitin-proteasome system ; GO:0071630 | involved_in inferred from electronic annotation with InterPro:IPR013868 <newline> proteasome localization ; GO:0031144 | involved_in inferred from mutant phenotype <newline> nuclear protein quality control by the ubiquitin-proteasome system ; GO:0071630 | involved_in inferred from biological aspect of ancestor with …	nuclear membrane ; GO:0031965 | colocalizes_with inferred from direct assay <newline> nuclear membrane ; GO:0031965 | colocalizes_with inferred from biological aspect of ancestor with PANTHER:PTN008622754 <newline> nucleus ; GO:0005634 | located_in inferred from electronic annotation with InterPro:IPR013868 <newline> nuclear membrane ; GO:0031965 | <newline> nucleus ; GO:0005634 |	proteasome binding ; GO:0070628 | enables inferred from biological aspect of ancestor with PANTHER:PTN008622754 <newline> proteasome binding ; GO:0070628 |	-	-	This gene is referred to in FlyBase by the symbol Dmel\CG5199 (FBgn0036994). It is a protein_coding_gene from Dmel. It has 2 annotated transcripts and 2 polypeptides (1 unique). Gene sequence location is 3L:20450532..20452864. Its molecular function is described by: proteasome binding. It is involved in the biological process described with: nuclear protein quality control by the ubiquitin-protea…
FBgn0026598	0.46914	0.19786	Yes	-	-	-	-	Apc2	Adenomatous polyposis coli 2	beta catenin destruction complex apc2 variant	Adenomatous polyposis coli 2 (Apc2) encodes one of two Drosophila APC family proteins. It is a key negative regulator of Wingless signaling, as a critical component of the destruction complex that phosphorylates beta-catenin and thus targets it for ubiquitination and proteasomal destruction. It is the primary APC family member during embryonic development, and functions redundantly with the produ…	negative regulation of canonical Wnt signaling pathway ; GO:0090090 | involved_in inferred from genetic interaction with Apc <newline> negative regulation of canonical Wnt signaling pathway ; GO:0090090 | involved_in inferred from mutant phenotype <newline> cell migration ; GO:0016477 | involved_in inferred from biological aspect of ancestor with PANTHER:PTN000288612 <newline> pseudocleavage invo…	protein-containing complex ; GO:0032991 | part_of inferred from physical interaction with dia <newline> cytoplasm ; GO:0005737 | located_in inferred from direct assay <newline> beta-catenin destruction complex ; GO:0030877 | part_of inferred from direct assay <newline> catenin complex ; GO:0016342 | part_of inferred from biological aspect of ancestor with PANTHER:PTN000288612 <newline> actin fila…	beta-catenin binding ; GO:0008013 | enables inferred from physical interaction with arm <newline> protein binding ; GO:0005515 | enables inferred from physical interaction with dia inferred from physical interaction with Kap3 <newline> microtubule binding ; GO:0008017 | enables inferred from biological aspect of ancestor with PANTHER:PTN000288612 <newline> beta-catenin binding ; GO:0008013 | enab…	-	-	The gene Adenomatous polyposis coli 2 is referred to in FlyBase by the symbol Dmel\Apc2 (CG6193, FBgn0026598). It is a protein_coding_gene from Dmel. It has 3 annotated transcripts and 3 polypeptides (2 unique). Gene sequence location is 3R:24163966..24168264. Its molecular function is described by: beta-catenin binding; protein binding; molecular adaptor activity; microtubule binding. It is invo…
FBgn0000427	-0.4373	-0.1961	Yes	-	-	-	-	dec	defective chorion	-	-	chorion-containing eggshell formation ; GO:0007304 | involved_in inferred from electronic annotation with InterPro:IPR006718, InterPro:IPR006719, InterPro:IPR006720 <newline> chorion-containing eggshell formation ; GO:0007304 | involved_in inferred from mutant phenotype <newline> response to starvation ; GO:0042594 | involved_in inferred from biological aspect of ancestor with PANTHER:PTN00446366…	nucleus ; GO:0005634 | is_active_in inferred from biological aspect of ancestor with PANTHER:PTN004463661 <newline> egg chorion ; GO:0042600 | located_in inferred from direct assay <newline> extracellular region ; GO:0005576 | located_in inferred from electronic annotation with InterPro:IPR006718, InterPro:IPR006719, InterPro:IPR006720 <newline> egg chorion ; GO:0042600 | located_in inferred from…	structural constituent of egg chorion ; GO:0005213 | enables inferred from mutant phenotype <newline> structural constituent of egg chorion ; GO:0005213 | enables inferred from electronic annotation with InterPro:IPR006718, InterPro:IPR006719, InterPro:IPR006720 <newline> DNA-binding transcription factor activity, RNA polymerase II-specific ; GO:0000981 | enables inferred from biological aspect o…	-	-	The gene defective chorion is referred to in FlyBase by the symbol Dmel\dec (CG2175, FBgn0000427). It is a protein_coding_gene from Dmel. It has 6 annotated transcripts and 6 polypeptides (all unique). Gene sequence location is X:7867161..7873222. Its molecular function is described by: structural constituent of egg chorion; cis-regulatory region sequence-specific DNA binding; DNA-binding transcr…
FBgn0265274	-0.643	-0.1912	Yes	-	-	-	-	Inx3	Innexin 3	innexins	Innexin 3 (Inx3) encodes a gap junction protein that can form heteromeric gap junction channels via interaction with the product of Inx2. Loss of Inx3 leads to the destabilization of the products of ogre, Inx2 and shg at the plasma membrane, suggesting that these four proteins form a complex. [Date last reviewed: 2019-03-07]	dorsal closure ; GO:0007391 | involved_in inferred from mutant phenotype <newline> phototransduction ; GO:0007602 | involved_in inferred from biological aspect of ancestor with PANTHER:PTN000934659 <newline> intercellular transport ; GO:0010496 | involved_in inferred from direct assay <newline> phototransduction, visible light ; GO:0007603 | involved_in inferred from genetic interaction with ogre…	gap junction ; GO:0005921 | located_in inferred from direct assay <newline> lateral plasma membrane ; GO:0016328 | located_in inferred from direct assay <newline> gap junction ; GO:0005921 | is_active_in inferred from biological aspect of ancestor with PANTHER:PTN000223951 <newline> plasma membrane ; GO:0005886 | located_in inferred from direct assay <newline> membrane ; GO:0016020 | located_in n…	gap junction channel activity ; GO:0005243 | enables inferred by curator from GO:0005921 <newline> gap junction channel activity ; GO:0005243 | enables inferred from direct assay <newline> gap junction channel activity ; GO:0005243 | enables inferred from biological aspect of ancestor with PANTHER:PTN000223951 <newline> gap junction channel activity ; GO:0005243 |	-	Belongs to the pannexin family.	The gene Innexin 3 is referred to in FlyBase by the symbol Dmel\Inx3 (CG1448, FBgn0265274). It is a protein_coding_gene from Dmel. It has 3 annotated transcripts and 3 polypeptides (1 unique). Gene sequence location is 3R:28853606..28859497. Its molecular function is described by: gap junction channel activity. It is involved in the biological process described with: intercellular transport; phot…
FBgn0261385	0.63462	0.19092	Yes	-	-	-	-	scra	scraps	-	scraps (scra) encodes a homolog of anilin, a conserved pleckstrin homology domain (PLEKH) containing protein that binds actin, nonmuscle myosin II and microtubules. It stabilizes the contractile ring and is required for completion of cytokinesis. [Date last reviewed: 2019-03-14]	sensory organ development ; GO:0007423 | involved_in inferred from mutant phenotype <newline> plasma membrane organization ; GO:0007009 | involved_in inferred from mutant phenotype <newline> actomyosin contractile ring assembly ; GO:0000915 | involved_in inferred from biological aspect of ancestor with PANTHER:PTN001853010 <newline> intercellular bridge organization ; GO:0043063 | involved_in inf…	cleavage furrow ; GO:0032154 | located_in inferred from direct assay <newline> cytoplasm ; GO:0005737 | located_in inferred from direct assay <newline> nucleus ; GO:0005634 | located_in inferred from direct assay <newline> contractile ring ; GO:0070938 | located_in inferred from direct assay <newline> male germline ring canal ; GO:0035323 | located_in inferred from direct assay <newline> actomyos…	actin binding ; GO:0003779 | enables inferred from direct assay <newline> myosin binding ; GO:0017022 | enables inferred from direct assay <newline> protein binding ; GO:0005515 | enables inferred from physical interaction with Synd <newline> actin filament binding ; GO:0051015 | enables inferred from direct assay <newline> microtubule binding ; GO:0008017 | enables inferred from direct assay <ne…	-	-	The gene scraps is referred to in FlyBase by the symbol Dmel\scra (CG2092, FBgn0261385). It is a protein_coding_gene from Dmel. It has 3 annotated transcripts and 3 polypeptides (all unique). Gene sequence location is 2R:7590119..7595242. Its molecular function is described by: myosin binding; microtubule binding; protein binding; actin filament binding; actin binding. It is involved in the biolo…
FBgn0003175	0.41291	0.19058	Yes	-	-	-	-	px	plexus	-	plexus (px) encodes a ubiquitously expressed nuclear matrix protein required to restrict excess wing vein development by repressing transcription of the pro-vein gene rho. [Date last reviewed: 2019-03-14]	imaginal disc-derived wing vein morphogenesis ; GO:0008586 | involved_in inferred from mutant phenotype <newline> imaginal disc-derived wing vein morphogenesis ; GO:0008586 | involved_in traceable author statement <newline> imaginal disc-derived wing vein morphogenesis ; GO:0008586 |	nuclear matrix ; GO:0016363 | located_in inferred from direct assay <newline> nuclear matrix ; GO:0016363 |	-	-	-	The gene plexus is referred to in FlyBase by the symbol Dmel\px (CG4444, FBgn0003175). It is a protein_coding_gene from Dmel. It has 6 annotated transcripts and 6 polypeptides (all unique). Gene sequence location is 2R:22494297..22562065. Its molecular function is unknown. It is involved in the biological process described with: imaginal disc-derived wing vein morphogenesis. 62 alleles are report…
FBgn0266111	0.62313	0.18658	Yes	-	-	-	-	ana3	anastral spindle 3	-	anastral spindle 3 (ana3) encodes a centriole and basal body localized protein that is required for the proper function of these organelles. [Date last reviewed: 2019-03-07]	ciliary basal body organization ; GO:0032053 | involved_in inferred from mutant phenotype <newline> ciliary basal body organization ; GO:0032053 | involved_in inferred from biological aspect of ancestor with PANTHER:PTN001271354 <newline> centriole-centriole cohesion ; GO:0010457 | involved_in inferred from mutant phenotype <newline> cilium organization ; GO:0044782 | involved_in inferred from el…	centrosome ; GO:0005813 | located_in inferred from electronic annotation with InterPro:IPR030791 <newline> centriole ; GO:0005814 | located_in inferred from direct assay <newline> ciliary basal body ; GO:0036064 | is_active_in inferred from biological aspect of ancestor with PANTHER:PTN001271354 <newline> centriole ; GO:0005814 | is_active_in inferred from biological aspect of ancestor with PANTH…	protein binding ; GO:0005515 | enables inferred from physical interaction with UniProtKB:Q9VLM6 <newline> protein binding ; GO:0005515 |	-	Belongs to the rotatin family.	The gene anastral spindle 3 is referred to in FlyBase by the symbol Dmel\ana3 (CG13162, FBgn0266111). It is a protein_coding_gene from Dmel. It has one annotated transcript and one polypeptide. Gene sequence location is 2R:12344983..12351325. Its molecular function is described by: protein binding. It is involved in the biological process described with 6 unique terms, many of which group under: …
FBgn0039487	-0.2657	-0.1823	Yes	-	-	-	-	gb	genderblind	l-type amino acid transporters	genderblind (gb) encodes an amino acid transporter involved in glutamate secretion into the extracellular space. It regulates synaptic transmission and male courtship behavior by altering glutamate receptor abundance in the nervous system. [Date last reviewed: 2019-03-07]		membrane ; GO:0016020 | located_in inferred from electronic annotation with InterPro:IPR002293 <newline> neuromuscular junction ; GO:0031594 | located_in inferred from direct assay <newline> membrane ; GO:0016020 | <newline> neuromuscular junction ; GO:0031594 |	transmembrane transporter activity ; GO:0022857 | enables inferred from electronic annotation with InterPro:IPR002293 <newline> L-amino acid transmembrane transporter activity ; GO:0015179 | enables inferred from biological aspect of ancestor with PANTHER:PTN000208507 <newline> amino acid transmembrane transporter activity ; GO:0015171 | enables inferred from sequence or structural similarity wit…	-	-	The gene genderblind is referred to in FlyBase by the symbol Dmel\gb (CG6070, FBgn0039487). It is a protein_coding_gene from Dmel. It has 3 annotated transcripts and 3 polypeptides (1 unique). Gene sequence location is 3R:27108467..27112270. Its molecular function is described by: transmembrane transporter activity; L-amino acid transmembrane transporter activity; amino acid transmembrane transpo…
FBgn0031418	-0.2791	0.18224	Yes	-	-	-	-	CG3609	-	unclassified ch-oh oxidoreductases, nad or nadp as acceptor	-	D-xylose catabolic process ; GO:0042843 | involved_in inferred from sequence or structural similarity with UniProtKB:Q9DBB8 <newline> D-xylose catabolic process ; GO:0042843 |	-	D-xylose 1-dehydrogenase (NADP+) activity ; GO:0047837 | enables inferred from sequence or structural similarity with UniProtKB:Q9DBB8 <newline> nucleotide binding ; GO:0000166 | enables inferred from electronic annotation with InterPro:IPR000683 <newline> D-xylose 1-dehydrogenase (NADP+) activity ; GO:0047837 | <newline> nucleotide binding ; GO:0000166 |	-	-	This gene is referred to in FlyBase by the symbol Dmel\CG3609 (FBgn0031418). It is a protein_coding_gene from Dmel. It has 3 annotated transcripts and 3 polypeptides (1 unique). Gene sequence location is 2L:2372455..2374627. Its molecular function is described by: D-xylose 1-dehydrogenase (NADP+) activity; nucleotide binding. It is involved in the biological process described with: D-xylose catab…
FBgn0286786	-0.6312	-0.182	Yes	-	-	-	-	hoip	hoi-polloi	spliceosome complex b	-	mRNA splicing, via spliceosome ; GO:0000398 | involved_in inferred by curator from GO:0071011 <newline> muscle tissue morphogenesis ; GO:0060415 | involved_in inferred from mutant phenotype <newline> post-transcriptional regulation of gene expression ; GO:0010608 | involved_in inferred from mutant phenotype <newline> mRNA splicing, via spliceosome ; GO:0000398 | involved_in inferred from biologic…	small nuclear ribonucleoprotein complex ; GO:0030532 | part_of inferred from sequence or structural similarity with SGD:S000000752 <newline> cytosolic large ribosomal subunit ; GO:0022625 | part_of inferred from biological aspect of ancestor with PANTHER:PTN004606439 <newline> box C/D RNP complex ; GO:0031428 | part_of inferred from biological aspect of ancestor with PANTHER:PTN000560317 <newline…	RNA binding ; GO:0003723 | enables inferred from biological aspect of ancestor with PANTHER:PTN004606439 <newline> RNA binding ; GO:0003723 | enables inferred from electronic annotation with InterPro:IPR002415 <newline> RNA binding ; GO:0003723 |	-	Belongs to the eukaryotic ribosomal protein eL8 family.	The gene hoi-polloi is referred to in FlyBase by the symbol Dmel\hoip (CG3949, FBgn0286786). It is a protein_coding_gene from Dmel. It has 2 annotated transcripts and 2 polypeptides (1 unique). Gene sequence location is 2L:9699791..9700459. Its molecular function is described by: RNA binding. It is involved in the biological process described with 7 unique terms, many of which group under: animal…
FBgn0040388	0.41692	0.18162	Yes	-	-	-	-	boi	brother of ihog	-	brother of ihog (boi) encodes a transmembrane protein that binds to the product of hh. The products of boi and ihog promote Hh signaling in receiving cells by acting as a co-receptor for the effector protein encoded by ptc. The product of boi also can suppress Hh signaling through a sequestration and release mechanism in cells producing the product of hh. It regulates many hh-dependent processes …	smoothened signaling pathway ; GO:0007224 | involved_in inferred from genetic interaction with ihog <newline> cell-cell adhesion ; GO:0098609 | involved_in inferred from biological aspect of ancestor with PANTHER:PTN002548291 <newline> compound eye development ; GO:0048749 | involved_in inferred from genetic interaction with ihog <newline> maintenance of protein location in extracellular region ;…	plasma membrane ; GO:0005886 | is_active_in inferred from biological aspect of ancestor with PANTHER:PTN002891761 <newline> cell surface ; GO:0009986 | located_in inferred from direct assay <newline> cytoneme ; GO:0035230 | located_in inferred from direct assay <newline> plasma membrane ; GO:0005886 | <newline> cell surface ; GO:0009986 | <newline> cytoneme ; GO:0035230 |	coreceptor activity ; GO:0015026 | enables inferred from genetic interaction with ptc <newline> hedgehog family protein binding ; GO:0097108 | enables inferred from direct assay <newline> coreceptor activity ; GO:0015026 | <newline> hedgehog family protein binding ; GO:0097108 |	-	-	The gene brother of ihog is referred to in FlyBase by the symbol Dmel\boi (CG32796, FBgn0040388). It is a protein_coding_gene from Dmel. It has 5 annotated transcripts and 5 polypeptides (3 unique). Gene sequence location is X:2444167..2470043. Its molecular function is described by: hedgehog family protein binding; coreceptor activity. It is involved in the biological process described with 8 un…
FBgn0002924	0.2965	0.18152	Yes	-	-	-	-	ncd	non-claret disjunctional	kinesins	non-claret disjunctional (ncd) encodes a minus-end-directed kinesin microtubule motor protein and the sole member of the kinesin-14 motor family. It is required for spindle assembly in oocytes and Chromosome attachment to spindles in early embryos. [Date last reviewed: 2019-03-14]	regulation of mitotic spindle elongation ; GO:0032888 | involved_in inferred from mutant phenotype <newline> microtubule-based movement ; GO:0007018 | involved_in inferred from electronic annotation with InterPro:IPR001752, InterPro:IPR019821, InterPro:IPR027640 inferred from electronic annotation with InterPro:IPR001752, InterPro:IPR027640 <newline> spindle organization ; GO:0007051 | involved_i…	meiotic spindle ; GO:0072687 | located_in inferred from direct assay <newline> spindle ; GO:0005819 | located_in inferred from direct assay <newline> centrosome ; GO:0005813 | located_in inferred from direct assay <newline> mitotic spindle microtubule ; GO:1990498 | located_in inferred from direct assay <newline> nucleus ; GO:0005634 | located_in inferred from direct assay <newline> perinuclear r…	minus-end-directed microtubule motor activity ; GO:0008569 | enables non-traceable author statement <newline> microtubule motor activity ; GO:0003777 | enables inferred from electronic annotation with InterPro:IPR001752, InterPro:IPR019821, InterPro:IPR027640 inferred from electronic annotation with InterPro:IPR001752, InterPro:IPR027640 <newline> microtubule binding ; GO:0008017 | enables inferr…	-	Belongs to the TRAFAC class myosin-kinesin ATPase superfamily. Kinesin family. NCD subfamily.	The gene non-claret disjunctional is referred to in FlyBase by the symbol Dmel\ncd (CG7831, FBgn0002924). It is a protein_coding_gene from Dmel. It has 2 annotated transcripts and 2 polypeptides (1 unique). Gene sequence location is 3R:29804290..29807127. Its molecular function is described by: minus-end-directed microtubule motor activity; microtubule motor activity; ATP binding; microtubule bin…
FBgn0032488	0.23249	0.18011	Yes	-	-	-	-	CG16812	-	-	Insufficient genetic data for FlyBase to solicit a summary. [Date last reviewed: 2016-06-30]	-	nucleus ; GO:0005634 | is_active_in inferred from biological aspect of ancestor with PANTHER:PTN001085551 <newline> nucleus ; GO:0005634 | located_in inferred from high throughput direct assay <newline> nucleus ; GO:0005634 |	-	-	-	This gene is referred to in FlyBase by the symbol Dmel\CG16812 (FBgn0032488). It is a protein_coding_gene from Dmel. It has one annotated transcript and one polypeptide. Gene sequence location is 2L:13222587..13224545. Its molecular function is unknown. The biological processes in which it is involved are not known. 10 alleles are reported. The phenotypes of these alleles manifest in: sarcomere; …
FBgn0038872	0.53622	0.17986	Yes	-	-	-	-	Nelf-A	Negative elongation factor A	negative elongation factor	-	negative regulation of transcription by RNA polymerase II ; GO:0000122 | involved_in inferred from sequence or structural similarity with UniProtKB:P92204 <newline> negative regulation of transcription elongation by RNA polymerase II ; GO:0034244 | involved_in inferred from biological aspect of ancestor with PANTHER:PTN001000126 <newline> negative regulation of transcription elongation by RNA pol…	NELF complex ; GO:0032021 | part_of inferred from biological aspect of ancestor with PANTHER:PTN001000126 <newline> NELF complex ; GO:0032021 | part_of inferred from physical interaction with TH1 <newline> nucleus ; GO:0005634 | located_in inferred from direct assay <newline> transcription repressor complex ; GO:0017053 | part_of inferred from sequence or structural similarity with UniProtKB:P922…	RNA binding ; GO:0003723 | enables inferred from sequence or structural similarity with UniProtKB:P92204 <newline> RNA binding ; GO:0003723 |	-	Belongs to the NELF-A family.	The gene Negative elongation factor A is referred to in FlyBase by the symbol Dmel\Nelf-A (CG5874, FBgn0038872). It is a protein_coding_gene from Dmel. It has 3 annotated transcripts and 3 polypeptides (all unique). Gene sequence location is 3R:21223704..21229512. Its molecular function is described by: RNA binding. It is involved in the biological process described with: negative regulation of t…
FBgn0261955	-0.704	-0.1781	Yes	-	-	-	-	kdn	knockdown	acyl to alkyl acyltransferases	-	tricarboxylic acid cycle ; GO:0006099 | involved_in inferred from biological aspect of ancestor with PANTHER:PTN000201223 <newline> citrate metabolic process ; GO:0006101 | involved_in inferred from electronic annotation with InterPro:IPR010109 <newline> carbohydrate metabolic process ; GO:0005975 | involved_in inferred from sequence or structural similarity with UniProtKB:O75390 <newline> tricar…	mitochondrial matrix ; GO:0005759 | is_active_in inferred from biological aspect of ancestor with PANTHER:PTN000201222 <newline> mitochondrion ; GO:0005739 | located_in inferred from high throughput direct assay <newline> mitochondrial matrix ; GO:0005759 | located_in inferred from sequence or structural similarity with UniProtKB:O75390 <newline> mitochondrial matrix ; GO:0005759 | <newline> mito…	acyltransferase activity, acyl groups converted into alkyl on transfer ; GO:0046912 | enables inferred from electronic annotation with InterPro:IPR002020, InterPro:IPR019810, InterPro:IPR036969 <newline> citrate (Si)-synthase activity ; GO:0004108 | enables inferred from sequence or structural similarity with UniProtKB:O75390 <newline> citrate (Si)-synthase activity ; GO:0004108 | enables inferre…	Carbohydrate metabolism; tricarboxylic acid cycle; isocitrate from oxaloacetate: step 1/2.	Belongs to the citrate synthase family.	The gene knockdown is referred to in FlyBase by the symbol Dmel\kdn (CG3861, FBgn0261955). It is a protein_coding_gene from Dmel. It has 2 annotated transcripts and 2 polypeptides (all unique). Gene sequence location is X:6350629..6361323. Its molecular function is described by: citrate (Si)-synthase activity; acyltransferase activity, acyl groups converted into alkyl on transfer. It is involved …
FBgn0033357	-0.774	-0.1778	Yes	-	-	-	-	Tom7	Translocase of outer membrane 7	-	Translocase of outer membrane 7 (Tom7) encodes a putative mitochondrial protein that may act as a channel component of the TOM complex based on orthology with the human gene TOMM7. [Date last reviewed: 2019-03-14]	protein import into mitochondrial matrix ; GO:0030150 | involved_in inferred from sequence or structural similarity with UniProtKB:P53507 <newline> protein insertion into mitochondrial outer membrane ; GO:0045040 | involved_in inferred from sequence or structural similarity with UniProtKB:P53507 <newline> positive regulation of protein targeting to mitochondrion ; GO:1903955 | involved_in inferre…	mitochondrial outer membrane translocase complex ; GO:0005742 | part_of inferred from sequence or structural similarity with UniProtKB:P53507 <newline> mitochondrial outer membrane translocase complex ; GO:0005742 | part_of inferred from biological aspect of ancestor with PANTHER:PTN001046670 <newline> mitochondrial outer membrane translocase complex ; GO:0005742 | part_of inferred from electroni…	protein transmembrane transporter activity ; GO:0008320 | contributes_to inferred from sequence or structural similarity with UniProtKB:P53507 <newline> protein transmembrane transporter activity ; GO:0008320 |	-	-	The gene Translocase of outer membrane 7 is referred to in FlyBase by the symbol Dmel\Tom7 (CG8226, FBgn0033357). It is a protein_coding_gene from Dmel. It has 2 annotated transcripts and 2 polypeptides (1 unique). Gene sequence location is 2R:8951595..8952242. Its molecular function is described by: protein transmembrane transporter activity. It is involved in the biological process described wi…
FBgn0002899	0.57037	0.17606	Yes	-	-	-	-	mus301	mutagen-sensitive 301	unclassified dna helicases	mutagen-sensitive 301 (mus301) encodes a member of the Mus308 subfamily of ATP-dependent helicases. It is involved in the repair of double-strand DNA breaks during recombination and in somatic cells, and in Chromosome segregation. It contributes to dorsal-ventral patterning during oogenesis and posterior oocyte positioning. [Date last reviewed: 2019-03-14]	germarium-derived oocyte fate determination ; GO:0007294 | involved_in inferred from mutant phenotype <newline> oocyte karyosome formation ; GO:0030717 | involved_in inferred from mutant phenotype <newline> polarity specification of anterior/posterior axis ; GO:0009949 | involved_in inferred from mutant phenotype <newline> intracellular mRNA localization ; GO:0008298 | involved_in traceable autho…	-	single-stranded 3'-5' DNA helicase activity ; GO:1990518 | enables inferred from sequence or structural similarity with UniProtKB:Q8TDG4 <newline> nucleic acid binding ; GO:0003676 | enables inferred from electronic annotation with InterPro:IPR011545 <newline> ATP binding ; GO:0005524 | enables inferred from electronic annotation with InterPro:IPR011545 <newline> single-stranded 3'-5' DNA helicas…	-	Belongs to the helicase family. SKI2 subfamily.	The gene mutagen-sensitive 301 is referred to in FlyBase by the symbol Dmel\mus301 (CG7972, FBgn0002899). It is a protein_coding_gene from Dmel. It has one annotated transcript and one polypeptide. Gene sequence location is 3L:8137808..8142014. Its molecular function is described by: nucleic acid binding; ATP binding; single-stranded 3'-5' DNA helicase activity. It is involved in the biological p…
FBgn0003943	0.80968	0.17579	Yes	-	-	-	-	Ubi-p63E	Ubiquitin-63E	ubiquitin	Ubiquitin-63E (Ubi-p63E) encodes a polyubiquitin precursor: once processed by deubiquitinating enzymes, it produces ten ubiquitin molecules, which are predominantly conjugated to target proteins. Ubiquitin conjugation is involved in a wide range of biological processes, such as protein degradation, endocytosis of plasma membrane proteins, protein trafficking, DNA-damage response and inflammation …	larval midgut cell programmed cell death ; GO:0035096 | involved_in inferred from mutant phenotype <newline> autophagy ; GO:0006914 | involved_in inferred from mutant phenotype <newline> protein ubiquitination ; GO:0016567 | involved_in inferred from biological aspect of ancestor with PANTHER:PTN000071508 <newline> modification-dependent protein catabolic process ; GO:0019941 | involved_in inferr…	-	protein tag activity ; GO:0031386 | enables inferred from sequence or structural similarity with SGD:S000003962 <newline> protein tag activity ; GO:0031386 | enables inferred from biological aspect of ancestor with PANTHER:PTN000071508 <newline> ubiquitin protein ligase binding ; GO:0031625 | enables inferred from biological aspect of ancestor with PANTHER:PTN000071508 <newline> protein tag activ…	-	Belongs to the ubiquitin family.	The gene Ubiquitin-63E is referred to in FlyBase by the symbol Dmel\Ubi-p63E (CG11624, FBgn0003943). It is a protein_coding_gene from Dmel. It has 4 annotated transcripts and 4 polypeptides (1 unique). Gene sequence location is 3L:3899259..3903184. Its molecular function is described by: protein tag activity; ubiquitin protein ligase binding. It is involved in the biological process described wit…
FBgn0025633	0.4271	0.1742	Yes	-	-	-	-	spdi	split discs	-	Insufficient genetic data for FlyBase to solicit a summary. [Date last reviewed: 2016-06-30]	actin cytoskeleton organization ; GO:0030036 | involved_in inferred from biological aspect of ancestor with PANTHER:PTN001141409 <newline> wing disc development ; GO:0035220 | involved_in inferred from mutant phenotype <newline> sarcomere organization ; GO:0045214 | involved_in inferred from mutant phenotype <newline> adult somatic muscle development ; GO:0007527 | involved_in inferred from mutan…	filamentous actin ; GO:0031941 | part_of inferred from biological aspect of ancestor with PANTHER:PTN001141409 <newline> microtubule organizing center ; GO:0005815 | is_active_in inferred from biological aspect of ancestor with PANTHER:PTN001141409 <newline> filamentous actin ; GO:0031941 | <newline> microtubule organizing center ; GO:0005815 |	-	-	-	The gene split discs is referred to in FlyBase by the symbol Dmel\spdi (CG13366, FBgn0025633). It is a protein_coding_gene from Dmel. It has 7 annotated transcripts and 7 polypeptides (4 unique). Gene sequence location is X:585081..620195. Its molecular function is unknown. It is involved in the biological process described with 6 unique terms, many of which group under: muscle structure developm…
FBgn0034804	-0.3945	-0.1713	Yes	-	-	-	-	GrlHz	Gustatory receptor-like Holozoa	gustatory receptor-like	Insufficient genetic data for FlyBase to solicit a summary. [Date last reviewed: 2016-06-30]	transmembrane transport ; GO:0055085 | involved_in inferred from sequence model <newline> transmembrane transport ; GO:0055085 |	membrane ; GO:0016020 | is_active_in inferred from sequence model <newline> membrane ; GO:0016020 |	ligand-gated channel activity ; GO:0022834 | enables inferred from sequence model <newline> ligand-gated channel activity ; GO:0022834 |	-	-	The gene Gustatory receptor-like Holozoa is referred to in FlyBase by the symbol Dmel\GrlHz (CG3831, FBgn0034804). It is a protein_coding_gene from Dmel. It has 2 annotated transcripts and 2 polypeptides (all unique). Gene sequence location is 2R:22938987..22941169. Its molecular function is described by: ligand-gated channel activity. It is involved in the biological process described with: tran…
FBgn0002552	0.57026	0.17044	Yes	-	-	-	-	lin	lines	-	lines (lin) encodes a nuclear protein involved in developmental patterning and cell fate specification. The Odd-skipped family protein encoded by bowl binds to and destabilizes the product of lin in the nucleus. Converserly the Odd family protein encoded by drm stabilizes the product of bowl in the nucleus by outcompeting the binding of the product of lin to the product of bowl and localizing the…	embryonic foregut morphogenesis ; GO:0048617 | involved_in inferred from mutant phenotype <newline> proximal/distal axis specification ; GO:0009946 | involved_in inferred from mutant phenotype <newline> embryonic hindgut morphogenesis ; GO:0048619 | involved_in inferred from mutant phenotype <newline> embryonic pattern specification ; GO:0009880 | involved_in inferred from mutant phenotype <newli…	cytoplasm ; GO:0005737 | located_in inferred from direct assay <newline> nucleus ; GO:0005634 | located_in inferred from direct assay <newline> cytoplasm ; GO:0005737 | <newline> nucleus ; GO:0005634 |	protein binding ; GO:0005515 | enables inferred from physical interaction with UniProtKB:Q9VQS6 <newline> protein binding ; GO:0005515 |	-	Belongs to the protein lines family.	The gene lines is referred to in FlyBase by the symbol Dmel\lin (CG11770, FBgn0002552). It is a protein_coding_gene from Dmel. It has one annotated transcript and one polypeptide. Gene sequence location is 2R:8914524..8918234. Its molecular function is described by: protein binding. It is involved in the biological process described with 10 unique terms, many of which group under: multicellular o…
FBgn0027500	0.30868	0.16606	Yes	-	-	-	-	spd-2	spindle defective 2	adp-ribose diphosphatases	spindle defective 2 (spd-2) encodes a centriole and centrosome protein that is primarily involved in centrosome assembly. Together with the product of cnn, it helps to assemble a "scaffold" around the mother centriole that can recruit other centrosomal proteins to the centrosome during mitosis. [Date last reviewed: 2019-03-14]	astral microtubule organization ; GO:0030953 | involved_in inferred from mutant phenotype <newline> sperm aster formation ; GO:0035044 | involved_in inferred from mutant phenotype <newline> centrosome cycle ; GO:0007098 | involved_in inferred from mutant phenotype <newline> astral microtubule organization ; GO:0030953 | <newline> sperm aster formation ; GO:0035044 | <newline> centrosome cycle ; G…	centriole ; GO:0005814 | located_in inferred from direct assay <newline> centrosome ; GO:0005813 | located_in inferred from direct assay <newline> pericentriolar material ; GO:0000242 | located_in inferred from direct assay <newline> centriole ; GO:0005814 | <newline> centrosome ; GO:0005813 | <newline> pericentriolar material ; GO:0000242 |	ADP-ribose diphosphatase activity ; GO:0047631 | enables inferred from electronic annotation with InterPro:IPR039989 <newline> ADP-ribose diphosphatase activity ; GO:0047631 |	-	-	The gene spindle defective 2 is referred to in FlyBase by the symbol Dmel\spd-2 (CG17286, FBgn0027500). It is a protein_coding_gene from Dmel. It has one annotated transcript and one polypeptide. Gene sequence location is 3L:16591207..16595014. Its molecular function is described by: ADP-ribose diphosphatase activity. It is involved in the biological process described with: sperm aster formation;…
FBgn0010470	-0.5878	-0.163	Yes	-	-	-	-	Fkbp14	FK506-binding protein 14	fk506-binding proteins	FK506-binding protein 14 (Fkbp14) encodes an ER resident protein and a member of the large FKBP family of immunophilins. It plays an essential role in development, including stabilizing the protein encoded by Psn in the ER. Fkbp14 mutants genetically interact with components of the Notch pathway. [Date last reviewed: 2018-09-13]	imaginal disc-derived wing margin morphogenesis ; GO:0008587 | involved_in inferred from mutant phenotype <newline> imaginal disc development ; GO:0007444 | involved_in inferred from mutant phenotype <newline> chaeta development ; GO:0022416 | involved_in inferred from mutant phenotype <newline> muscle cell cellular homeostasis ; GO:0046716 | involved_in inferred from mutant phenotype inferred fr…	endoplasmic reticulum ; GO:0005783 | located_in inferred from direct assay <newline> endoplasmic reticulum ; GO:0005783 | is_active_in inferred from biological aspect of ancestor with PANTHER:PTN000054106 <newline> endomembrane system ; GO:0012505 | located_in inferred from high throughput direct assay <newline> extracellular space ; GO:0005615 | located_in inferred from direct assay <newline> en…	peptidyl-prolyl cis-trans isomerase activity ; GO:0003755 | enables inferred from electronic annotation with InterPro:IPR001179, InterPro:IPR046357 <newline> peptidyl-prolyl cis-trans isomerase activity ; GO:0003755 | enables inferred from biological aspect of ancestor with PANTHER:PTN000054106 <newline> calcium ion binding ; GO:0005509 | enables inferred from electronic annotation with InterPro:…	-	-	The gene FK506-binding protein 14 is referred to in FlyBase by the symbol Dmel\Fkbp14 (CG9847, FBgn0010470). It is a protein_coding_gene from Dmel. It has 5 annotated transcripts and 5 polypeptides (2 unique). Gene sequence location is 2R:21487167..21497929. Its molecular function is described by: calcium ion binding; peptidyl-prolyl cis-trans isomerase activity. It is involved in the biological …
FBgn0034390	-0.3515	-0.1616	Yes	-	-	-	-	CG15093	-	unclassified ch-oh oxidoreductases, nad or nadp as acceptor	-	valine catabolic process ; GO:0006574 | involved_in inferred from biological aspect of ancestor with PANTHER:PTN000541323 <newline> valine catabolic process ; GO:0006574 | involved_in inferred from sequence or structural similarity with UniProtKB:P31937 <newline> valine catabolic process ; GO:0006574 |	mitochondrion ; GO:0005739 | located_in inferred from high throughput direct assay <newline> mitochondrion ; GO:0005739 | is_active_in inferred from biological aspect of ancestor with PANTHER:PTN000541324 <newline> mitochondrion ; GO:0005739 |	NADP binding ; GO:0050661 | enables inferred from electronic annotation with InterPro:IPR006115 <newline> NAD binding ; GO:0051287 | enables inferred from electronic annotation with InterPro:IPR011548, InterPro:IPR029154 <newline> oxidoreductase activity ; GO:0016491 | enables inferred from electronic annotation with InterPro:IPR002204, InterPro:IPR013328, InterPro:IPR015815 <newline> 3-hydroxyis…	Amino-acid degradation; L-valine degradation.	Belongs to the HIBADH-related family. 3-hydroxyisobutyrate dehydrogenase subfamily.	This gene is referred to in FlyBase by the symbol Dmel\CG15093 (FBgn0034390). It is a protein_coding_gene from Dmel. It has 3 annotated transcripts and 3 polypeptides (1 unique). Gene sequence location is 2R:18775669..18776978. Its molecular function is described by: NAD binding; NADP binding; oxidoreductase activity; 3-hydroxyisobutyrate dehydrogenase activity. It is involved in the biological p…
FBgn0037844	0.62089	0.1612	Yes	-	-	-	-	CG4570	-	-	-	-	-	nucleic acid binding ; GO:0003676 | enables inferred from electronic annotation with InterPro:IPR036397 <newline> nucleic acid binding ; GO:0003676 |	-	-	This gene is referred to in FlyBase by the symbol Dmel\CG4570 (FBgn0037844). It is a protein_coding_gene from Dmel. It has one annotated transcript and one polypeptide. Gene sequence location is 3R:10856807..10858066. Its molecular function is described by: nucleic acid binding. The biological processes in which it is involved are not known. 9 alleles are reported. No phenotypic data is available…
FBgn0029941	0.34828	0.15986	Yes	-	-	-	-	CG1677	-	-	-	mRNA splicing, via spliceosome ; GO:0000398 | involved_in inferred by curator from GO:0071011,GO:0071013 <newline> RNA destabilization ; GO:0050779 | involved_in inferred from sequence or structural similarity with UniProtKB:Q86VM9 <newline> mRNA splicing, via spliceosome ; GO:0000398 | <newline> RNA destabilization ; GO:0050779 |	catalytic step 2 spliceosome ; GO:0071013 | part_of inferred from high throughput direct assay <newline> precatalytic spliceosome ; GO:0071011 | part_of inferred from high throughput direct assay <newline> catalytic step 2 spliceosome ; GO:0071013 | <newline> precatalytic spliceosome ; GO:0071011 |	protein-macromolecule adaptor activity ; GO:0030674 | enables inferred from sequence or structural similarity with UniProtKB:Q86VM9 <newline> mRNA cap binding complex binding ; GO:0140262 | enables inferred from sequence or structural similarity with UniProtKB:Q86VM9 <newline> metal ion binding ; GO:0046872 | enables inferred from electronic annotation with InterPro:IPR000571, InterPro:IPR036855 …	-	-	This gene is referred to in FlyBase by the symbol Dmel\CG1677 (FBgn0029941). It is a protein_coding_gene from Dmel. It has 4 annotated transcripts and 4 polypeptides (2 unique). Gene sequence location is X:7281089..7405797. Its molecular function is described by: mRNA cap binding complex binding; protein-macromolecule adaptor activity; metal ion binding. It is involved in the biological process d…
FBgn0037655	0.25751	0.15974	Yes	-	-	-	-	Kcmf1	Potassium channel modulatory factor 1	kcmf1 ubiquitin ligases	Insufficient genetic data for FlyBase to solicit a summary. [Date last reviewed: 2016-06-30]	negative regulation of ERK1 and ERK2 cascade ; GO:0070373 | involved_in inferred from genetic interaction with Usp47 <newline> synaptic signaling ; GO:0099536 | involved_in inferred from biological aspect of ancestor with PANTHER:PTN001387602 <newline> positive regulation of proteasomal ubiquitin-dependent protein catabolic process ; GO:0032436 | involved_in inferred from mutant phenotype <newlin…	plasma membrane ; GO:0005886 | is_active_in inferred from biological aspect of ancestor with PANTHER:PTN000263007 <newline> plasma membrane ; GO:0005886 |	zinc ion binding ; GO:0008270 | enables inferred from electronic annotation with InterPro:IPR000433 <newline> ubiquitin protein ligase activity ; GO:0061630 | enables inferred from sequence or structural similarity with UniProtKB:Q9P0J7 <newline> zinc ion binding ; GO:0008270 | <newline> ubiquitin protein ligase activity ; GO:0061630 |	-	Belongs to the KCMF1 family.	The gene Potassium channel modulatory factor 1 is referred to in FlyBase by the symbol Dmel\Kcmf1 (CG11984, FBgn0037655). It is a protein_coding_gene from Dmel. It has 6 annotated transcripts and 6 polypeptides (1 unique). Gene sequence location is 3R:9010282..9014909. Its molecular function is described by: ubiquitin protein ligase activity; zinc ion binding. It is involved in the biological pro…
FBgn0032796	0.62462	0.15758	Yes	-	-	-	-	cyst	cysts	rho guanine nucleotide exchange factors	Insufficient genetic data for FlyBase to solicit a summary. [Date last reviewed: 2016-06-30]	regulation of Rho protein signal transduction ; GO:0035023 | involved_in inferred from biological aspect of ancestor with PANTHER:PTN002677784 <newline> positive regulation of Rho protein signal transduction ; GO:0035025 | involved_in inferred from sequence or structural similarity with RhoGEF2 <newline> regulation of Rho protein signal transduction ; GO:0035023 | <newline> positive regulation of…	cellular_component ; GO:0005575 | is_active_in no biological data available <newline> cellular_component ; GO:0005575 |	guanyl-nucleotide exchange factor activity ; GO:0005085 | enables inferred from sequence or structural similarity with RhoGEF2 <newline> guanyl-nucleotide exchange factor activity ; GO:0005085 | enables inferred from electronic annotation with InterPro:IPR000219 <newline> guanyl-nucleotide exchange factor activity ; GO:0005085 |	-	-	The gene cysts is referred to in FlyBase by the symbol Dmel\cyst (CG10188, FBgn0032796). It is a protein_coding_gene from Dmel. It has 3 annotated transcripts and 3 polypeptides (2 unique). Gene sequence location is 2L:19502335..19508764. Its molecular function is described by: guanyl-nucleotide exchange factor activity. It is involved in the biological process described with: positive regulation…
FBgn0035772	-0.4438	-0.1571	Yes	-	-	-	-	Sh3beta	Sh3beta	-	Insufficient genetic data for FlyBase to solicit a summary. [Date last reviewed: 2017-07-13]	biological_process ; GO:0008150 | involved_in no biological data available <newline> biological_process ; GO:0008150 |	cytoplasm ; GO:0005737 | is_active_in inferred from biological aspect of ancestor with PANTHER:PTN001744534 <newline> cytoplasm ; GO:0005737 |	molecular_function ; GO:0003674 | enables no biological data available <newline> molecular_function ; GO:0003674 |	-	Belongs to the SH3BGR family.	The gene Sh3beta is referred to in FlyBase by the symbol Dmel\Sh3β (CG8582, FBgn0035772). It is a protein_coding_gene from Dmel. It has 5 annotated transcripts and 5 polypeptides (4 unique). Gene sequence location is 3L:7364584..7369260. Its molecular function is described by: . It is involved in the biological process described with: . 10 alleles are reported. The phenotype of these alleles mani…
FBgn0011606	0.54836	0.15654	Yes	-	-	-	-	Klp3A	Kinesin-like protein at 3A	kinesins	Kinesin-like protein at 3A (Klp3A) encodes a microtubule motor protein involved in Chromosome segregation and mitotic spindle morphogenesis. [Date last reviewed: 2019-07-11]	regulation of mitotic nuclear division ; GO:0007088 | involved_in inferred from mutant phenotype <newline> meiosis I cytokinesis ; GO:0007110 | involved_in inferred from mutant phenotype <newline> single fertilization ; GO:0007338 | involved_in inferred from mutant phenotype <newline> male meiotic nuclear division ; GO:0007140 | involved_in inferred from mutant phenotype <newline> microtubule-bas…	midbody ; GO:0030496 | located_in inferred from direct assay <newline> nucleus ; GO:0005634 | located_in inferred from direct assay <newline> cytoplasm ; GO:0005737 | located_in inferred from direct assay <newline> spindle ; GO:0005819 | located_in inferred from direct assay <newline> microtubule associated complex ; GO:0005875 | part_of inferred from biological aspect of ancestor with PANTHER:PT…	microtubule motor activity ; GO:0003777 | enables inferred from biological aspect of ancestor with PANTHER:PTN002516211 <newline> microtubule binding ; GO:0008017 | enables inferred from direct assay <newline> ATP binding ; GO:0005524 | enables inferred from electronic annotation with InterPro:IPR001752, InterPro:IPR019821 <newline> plus-end-directed microtubule motor activity ; GO:0008574 | enab…	-	-	The gene Kinesin-like protein at 3A is referred to in FlyBase by the symbol Dmel\Klp3A (CG8590, FBgn0011606). It is a protein_coding_gene from Dmel. It has 2 annotated transcripts and 2 polypeptides (1 unique). Gene sequence location is X:2599158..2604052. Its molecular function is described by: ATP binding; plus-end-directed microtubule motor activity; microtubule binding; microtubule motor acti…
FBgn0030268	0.42662	0.1558	Yes	-	-	-	-	Klp10A	Kinesin-like protein at 10A	kinesins	Kinesin-like protein at 10A (Klp10A) encodes a member of the kinesin superfamily of motor proteins (KIF) and of the kinesin-13 family of microtubule depolymerases. It induces microtubule depolymerization to regulate the length and dynamics of microtubules in a variety of cell processes and structures such as the mitotic and meiotic spindles, the centriole and interphase microtubules. [Date last r…	plus-end specific microtubule depolymerization ; GO:0070462 | involved_in inferred from mutant phenotype <newline> centriole assembly ; GO:0098534 | involved_in inferred from mutant phenotype <newline> mitotic spindle organization ; GO:0007052 | involved_in inferred from mutant phenotype <newline> non-motile cilium assembly ; GO:1905515 | involved_in inferred from mutant phenotype <newline> centr…	mitotic spindle pole ; GO:0097431 | located_in inferred from direct assay <newline> meiotic spindle ; GO:0072687 | located_in inferred from direct assay <newline> spindle ; GO:0005819 | is_active_in inferred from biological aspect of ancestor with PANTHER:PTN000649352 <newline> meiotic spindle pole ; GO:0090619 | located_in inferred from direct assay <newline> kinesin complex ; GO:0005871 | part_…	microtubule binding ; GO:0008017 | enables inferred from electronic annotation with InterPro:IPR001752 <newline> microtubule motor activity ; GO:0003777 | enables inferred from biological aspect of ancestor with PANTHER:PTN000648413 <newline> protein binding ; GO:0005515 | enables inferred from physical interaction with Alms1a <newline> plus-end-directed microtubule motor activity ; GO:0008574 | …	-	Belongs to the TRAFAC class myosin-kinesin ATPase superfamily. Kinesin family. MCAK/KIF2 subfamily.	The gene Kinesin-like protein at 10A is referred to in FlyBase by the symbol Dmel\Klp10A (CG1453, FBgn0030268). It is a protein_coding_gene from Dmel. It has 6 annotated transcripts and 6 polypeptides (1 unique). Gene sequence location is X:11129362..11137118. Its molecular function is described by 7 unique terms, many of which group under: cytoskeletal motor activity; ATP-dependent activity; pro…
FBgn0013763	-0.2143	0.15491	Yes	-	-	-	-	Idgf6	Imaginal disc growth factor 6	imaginal disc growth factors	Imaginal disc growth factor 6 (Idgf6) is one of six genes in the IDGF family, which evolved from chitinases that lost their enzymatic activity. Idgf6 encodes a secreted protein that is highly expressed in larval fat body and adult head. Idgf6 product is involved in molting and egg chamber tube morphogenesis. [Date last reviewed: 2018-09-13]	chitin-based cuticle development ; GO:0040003 | involved_in inferred from mutant phenotype <newline> chitin catabolic process ; GO:0006032 | involved_in inferred from biological aspect of ancestor with PANTHER:PTN000126545 <newline> carbohydrate metabolic process ; GO:0005975 | involved_in inferred from electronic annotation with InterPro:IPR001223 <newline> ecdysis, chitin-based cuticle ; GO:001…	extracellular region ; GO:0005576 | is_active_in inferred from biological aspect of ancestor with PANTHER:PTN000126545 <newline> extracellular region ; GO:0005576 | located_in inferred from high throughput direct assay <newline> extracellular space ; GO:0005615 | located_in inferred from direct assay <newline> extracellular region ; GO:0005576 | <newline> extracellular space ; GO:0005615 |	chitin binding ; GO:0008061 | enables inferred from electronic annotation with InterPro:IPR011583 <newline> imaginal disc growth factor receptor binding ; GO:0008084 | enables inferred from sequence or structural similarity with Idgf4 <newline> chitinase activity ; GO:0004568 | NOT enables inferred from direct assay <newline> chitinase activity ; GO:0004568 | NOT enables inferred from key residue…	-	Belongs to the glycosyl hydrolase 18 family. IDGF subfamily.	The gene Imaginal disc growth factor 6 is referred to in FlyBase by the symbol Dmel\Idgf6 (CG5210, FBgn0013763). It is a protein_coding_gene from Dmel. It has 2 annotated transcripts and 2 polypeptides (1 unique). Gene sequence location is 2R:16691022..16693751. Its molecular function is described by: chitin binding; imaginal disc growth factor receptor binding. It is involved in the biological p…
FBgn0260959	0.53569	0.15392	Yes	-	-	-	-	MCPH1	Microcephalin	-	Microcephalin (MCPH1) encodes a BRCT domain-containing protein that acts in genome stability and cell cycle regulation. It is required to co-ordinate centrosome and nuclear division during rapid syncitial embryonic cell divisions. [Date last reviewed: 2019-02-28]	mushroom body development ; GO:0016319 | involved_in inferred from mutant phenotype <newline> mitotic cell cycle ; GO:0000278 | involved_in inferred from biological aspect of ancestor with PANTHER:PTN001026970 <newline> mitotic cell cycle, embryonic ; GO:0045448 | involved_in inferred from mutant phenotype <newline> pole cell formation ; GO:0007279 | involved_in inferred from mutant phenotype <ne…	nucleus ; GO:0005634 | colocalizes_with inferred from direct assay <newline> nucleus ; GO:0005634 | located_in inferred from direct assay <newline> nucleus ; GO:0005634 |	molecular_function ; GO:0003674 | enables no biological data available <newline> molecular_function ; GO:0003674 |	-	-	The gene Microcephalin is referred to in FlyBase by the symbol Dmel\MCPH1 (CG42572, FBgn0260959). It is a protein_coding_gene from Dmel. It has 4 annotated transcripts and 4 polypeptides (all unique). Gene sequence location is 2R:11895997..11903918. Its molecular function is described by: . It is involved in the biological process described with: mitotic cell cycle, embryonic; mitotic cell cycle;…
FBgn0022349	0.51358	-0.1531	Yes	-	-	-	-	CG1910	-	-	-	long-term memory ; GO:0007616 | involved_in inferred from mutant phenotype <newline> long-term memory ; GO:0007616 |	nucleoplasm ; GO:0005654 | located_in inferred from high throughput direct assay <newline> nucleus ; GO:0005634 | located_in inferred from high throughput direct assay <newline> nucleoplasm ; GO:0005654 | <newline> nucleus ; GO:0005634 |	molecular_function ; GO:0003674 | enables no biological data available <newline> molecular_function ; GO:0003674 |	-	-	This gene is referred to in FlyBase by the symbol Dmel\CG1910 (FBgn0022349). It is a protein_coding_gene from Dmel. It has 3 annotated transcripts and 3 polypeptides (all unique). Gene sequence location is 3R:31747643..31751894. Its molecular function is described by: . It is involved in the biological process described with: long-term memory. 19 alleles are reported. The phenotypes of these alle…
FBgn0263998	0.48	0.15277	Yes	-	-	-	-	Ack-like	Activated Cdc42 kinase-like	non-receptor tyrosine kinases	Activated Cdc42 kinase-like (Ack-like) encodes a non-receptor tyrosine kinase that participates in signaling by the small GTPase encoded by Cdc42. It is involved in embryonic dorsal closure, an epithelial morphogenetic event. [Date last reviewed: 2019-03-07]	peptidyl-tyrosine phosphorylation ; GO:0018108 | involved_in inferred from sequence or structural similarity with UniProtKB:Q9VZI2 <newline> protein phosphorylation ; GO:0006468 | involved_in non-traceable author statement <newline> myosin filament assembly ; GO:0031034 | involved_in inferred from mutant phenotype <newline> dorsal closure, amnioserosa morphology change ; GO:0046664 | involved_in …	cellular_component ; GO:0005575 | is_active_in no biological data available <newline> cellular_component ; GO:0005575 |	protein tyrosine kinase activity ; GO:0004713 | enables inferred from sequence or structural similarity with UniProtKB:Q9VZI2 <newline> protein tyrosine kinase activity ; GO:0004713 | enables inferred from biological aspect of ancestor with PANTHER:PTN002521457 <newline> protein tyrosine kinase activity ; GO:0004713 | enables non-traceable author statement <newline> protein tyrosine kinase activi…	-	Belongs to the protein kinase superfamily. Tyr protein kinase family.	The gene Activated Cdc42 kinase-like is referred to in FlyBase by the symbol Dmel\Ack-like (CG43741, FBgn0263998). It is a protein_coding_gene from Dmel. It has 4 annotated transcripts and 4 polypeptides (all unique). Gene sequence location is 2R:13142834..13152677. Its molecular function is described by: protein kinase activity; protein tyrosine kinase activity; ATP binding; non-membrane spannin…
FBgn0287225	0.28887	-0.1521	Yes	-	-	-	-	bor	belphegor	unclassified atpases	Insufficient genetic data for FlyBase to solicit a summary. [Date last reviewed: 2016-06-30]	mitochondrion organization ; GO:0007005 | involved_in inferred from biological aspect of ancestor with PANTHER:PTN000554019 <newline> mitochondrion organization ; GO:0007005 | involved_in inferred from mutant phenotype <newline> mitochondrion organization ; GO:0007005 |	mitochondrion ; GO:0005739 | located_in inferred from high throughput direct assay <newline> mitochondrion ; GO:0005739 | is_active_in inferred from biological aspect of ancestor with PANTHER:PTN000554019 <newline> mitochondrion ; GO:0005739 |	ATP binding ; GO:0005524 | enables inferred from electronic annotation with InterPro:IPR003959 <newline> ATP hydrolysis activity ; GO:0016887 | enables inferred from electronic annotation with InterPro:IPR003593, InterPro:IPR003959 <newline> ATP binding ; GO:0005524 | <newline> ATP hydrolysis activity ; GO:0016887 |	-	-	The gene belphegor is referred to in FlyBase by the symbol Dmel\bor (CG6815, FBgn0287225). It is a protein_coding_gene from Dmel. It has 2 annotated transcripts and 2 polypeptides (1 unique). Gene sequence location is 3R:16261355..16264115. Its molecular function is described by: ATP binding; ATP hydrolysis activity. It is involved in the biological process described with: mitochondrion organizat…
FBgn0261954	0.65867	0.14814	Yes	-	-	-	-	east	enhanced adult sensory threshold	-	enhanced adult sensory threshold (east) encodes a ubiquitous protein localized to an extraChromosomal domain of the nucleus. It is involved in chemosensory behavior, Chromosome segregation during cell division, cell survival and muscle development. [Date last reviewed: 2019-02-28]	achiasmate meiosis I ; GO:0000705 | involved_in inferred from mutant phenotype <newline> negative regulation of gene expression ; GO:0010629 | involved_in inferred from expression pattern inferred from genetic interaction with w <newline> metamorphosis ; GO:0007552 | involved_in inferred from mutant phenotype <newline> regulation of metaphase plate congression ; GO:0090235 | involved_in inferred …	nucleus ; GO:0005634 | located_in inferred from direct assay <newline> nucleoplasm ; GO:0005654 | located_in inferred from direct assay <newline> nucleus ; GO:0005634 | is_active_in inferred from biological aspect of ancestor with PANTHER:PTN005100679 <newline> polytene Chromosome ; GO:0005700 | located_in inferred from direct assay <newline> nucleus ; GO:0005634 | <newline> nucleoplasm ; GO:0005…	-	-	-	The gene enhanced adult sensory threshold is referred to in FlyBase by the symbol Dmel\east (CG4399, FBgn0261954). It is a protein_coding_gene from Dmel. It has 6 annotated transcripts and 6 polypeptides (3 unique). Gene sequence location is X:2010860..2024647. Its molecular function is unknown. It is involved in the biological process described with: achiasmate meiosis I; metamorphosis; female m…
FBgn0086356	0.51597	0.14802	Yes	-	-	-	-	tum	tumbleweed	rho gtpase activating proteins	tumbleweed (tum) encodes a GTPase activating protein for Rho family GTPases involved in Wnt signalling regulation. [Date last reviewed: 2019-09-12]	response to wounding ; GO:0009611 | involved_in inferred from mutant phenotype <newline> larval somatic muscle development ; GO:0007526 | involved_in inferred from mutant phenotype <newline> wound healing ; GO:0042060 | involved_in inferred from mutant phenotype <newline> regulation of microtubule cytoskeleton organization ; GO:0070507 | involved_in inferred from mutant phenotype <newline> mainte…	spindle ; GO:0005819 | colocalizes_with inferred from direct assay <newline> perinuclear region of cytoplasm ; GO:0048471 | located_in inferred from direct assay <newline> cleavage furrow ; GO:0032154 | located_in inferred from direct assay <newline> nucleus ; GO:0005634 | located_in inferred from direct assay <newline> centralspindlin complex ; GO:0097149 | part_of inferred from direct assay <ne…	GTPase activator activity ; GO:0005096 | enables inferred from biological aspect of ancestor with PANTHER:PTN001141909 <newline> GTPase activator activity ; GO:0005096 | enables inferred from sequence or structural similarity with SGD:S000000464 <newline> GTPase activator activity ; GO:0005096 |	-	-	The gene tumbleweed is referred to in FlyBase by the symbol Dmel\tum (CG13345, FBgn0086356). It is a protein_coding_gene from Dmel. It has one annotated transcript and one polypeptide. Gene sequence location is 2R:13856150..13858689. Its molecular function is described by: GTPase activator activity. It is involved in the biological process described with 18 unique terms, many of which group under…
FBgn0000140	0.53346	0.14793	Yes	-	-	-	-	asp	abnormal spindle	-	-	spindle organization ; GO:0007051 | involved_in inferred from mutant phenotype <newline> germarium-derived oocyte differentiation ; GO:0030706 | involved_in inferred from mutant phenotype <newline> establishment of meiotic spindle localization ; GO:0051295 | involved_in inferred from mutant phenotype <newline> ovarian fusome organization ; GO:0030723 | involved_in inferred from mutant phenotype <…	microtubule organizing center ; GO:0005815 | located_in inferred from direct assay <newline> microtubule associated complex ; GO:0005875 | part_of inferred from direct assay <newline> spindle pole ; GO:0000922 | is_active_in inferred from biological aspect of ancestor with PANTHER:PTN002732964 <newline> spindle pole ; GO:0000922 | located_in inferred from direct assay <newline> centrosome ; GO:00…	myosin light chain binding ; GO:0032027 | enables inferred from physical interaction with Mlc-c <newline> microtubule binding ; GO:0008017 | enables inferred from direct assay <newline> calmodulin binding ; GO:0005516 | enables inferred from direct assay <newline> calmodulin binding ; GO:0005516 | enables inferred from biological aspect of ancestor with PANTHER:PTN002732964 <newline> myosin light…	-	-	The gene abnormal spindle is referred to in FlyBase by the symbol Dmel\asp (CG6875, FBgn0000140). It is a protein_coding_gene from Dmel. It has one annotated transcript and one polypeptide. Gene sequence location is 3R:24753849..24760513. Its molecular function is described by: calmodulin binding; myosin light chain binding; microtubule binding. It is involved in the biological process described …
FBgn0031049	-0.6754	-0.1478	Yes	-	-	-	-	Sec61gamma	Sec61 gamma subunit	sec61 translocon - sec61gamma variant	Insufficient genetic data for FlyBase to solicit a summary. [Date last reviewed: 2016-06-30]	negative regulation of autophagy ; GO:0010507 | involved_in inferred from mutant phenotype <newline> intracellular protein transport ; GO:0006886 | involved_in inferred from electronic annotation with InterPro:IPR001901 <newline> post-translational protein targeting to membrane, translocation ; GO:0031204 | involved_in inferred from biological aspect of ancestor with PANTHER:PTN000267681 <newline…	membrane ; GO:0016020 | located_in inferred from electronic annotation with InterPro:IPR001901, InterPro:IPR008158 <newline> Ssh1 translocon complex ; GO:0071261 | part_of inferred from biological aspect of ancestor with PANTHER:PTN000267681 <newline> Sec61 translocon complex ; GO:0005784 | part_of inferred from sequence or structural similarity with UniProtKB:P35179 <newline> membrane ; GO:00160…	protein transmembrane transporter activity ; GO:0008320 | enables inferred from electronic annotation with InterPro:IPR008158 <newline> protein transmembrane transporter activity ; GO:0008320 | enables inferred from biological aspect of ancestor with PANTHER:PTN000267681 <newline> protein transmembrane transporter activity ; GO:0008320 |	-	Belongs to the SecE/SEC61-gamma family.	The gene Sec61 gamma subunit is referred to in FlyBase by the symbol Dmel\Sec61γ (CG14214, FBgn0031049). It is a protein_coding_gene from Dmel. It has 3 annotated transcripts and 3 polypeptides (1 unique). Gene sequence location is X:19643327..19644518. Its molecular function is described by: protein transmembrane transporter activity. It is involved in the biological process described with 6 uni…
FBgn0002962	0.76679	-0.1392	Yes	-	-	-	-	nanos	nanos	-	nanos (nanos) encodes an RNA-binding protein that forms part of a translational repressor complex. It functions as the localized determinant of abdominal segmentation. It contributes to germline development, germline stem cell renewal, and neuronal morphogenesis and function. [Date last reviewed: 2019-03-14]	anterior/posterior axis specification, embryo ; GO:0008595 | involved_in traceable author statement <newline> oogenesis ; GO:0048477 | involved_in inferred from biological aspect of ancestor with PANTHER:PTN000984469 <newline> dendrite morphogenesis ; GO:0048813 | involved_in inferred from mutant phenotype <newline> germ cell migration ; GO:0008354 | involved_in traceable author statement <newlin…	neuronal ribonucleoprotein granule ; GO:0071598 | located_in inferred from direct assay <newline> postsynapse of neuromuscular junction ; GO:0098975 | located_in inferred from mutant phenotype <newline> perinuclear region of cytoplasm ; GO:0048471 | is_active_in inferred from biological aspect of ancestor with PANTHER:PTN000984469 <newline> neuromuscular junction ; GO:0031594 | located_in inferre…	protein binding ; GO:0005515 | enables inferred from physical interaction with cup <newline> mRNA binding ; GO:0003729 | enables inferred from biological aspect of ancestor with PANTHER:PTN000984469 <newline> RNA binding ; GO:0003723 | enables inferred from electronic annotation with InterPro:IPR008705 <newline> zinc ion binding ; GO:0008270 | enables inferred from electronic annotation with Inte…	-	Belongs to the nanos family.	The gene nanos is referred to in FlyBase by the symbol Dmel\nanos (CG5637, FBgn0002962). It is a protein_coding_gene from Dmel. It has 2 annotated transcripts and 2 polypeptides (all unique). Gene sequence location is 3R:19157238..19160202. Its molecular function is described by: RNA binding; zinc ion binding; protein binding; mRNA binding. It is involved in the biological process described with …
FBgn0041171	0.51114	0.13899	Yes	-	-	-	-	ago	archipelago	f box and wd domain proteins	archipelago (ago) encodes a protein that is the founding member of the Ago/Fbxw7 family of tumor suppressor genes and the substrate adaptor component of the SCF-Ago ubiquitin ligase. The product of ago has various substrates including the bHLH transcription factors encoded by Myc, trh, and sima, and the G1 cell cycle kinase component encoded by CycE. The product of ago presents tissue specific ro…	regulation of proteolysis ; GO:0030162 | involved_in traceable author statement <newline> SCF-dependent proteasomal ubiquitin-dependent protein catabolic process ; GO:0031146 | involved_in inferred from sequence or structural similarity with HGNC:16712 <newline> trachea development ; GO:0060438 | involved_in inferred from mutant phenotype inferred from genetic interaction with Vhl <newline> ventr…	SCF ubiquitin ligase complex ; GO:0019005 | part_of inferred from sequence or structural similarity with HGNC:16712 <newline> SCF ubiquitin ligase complex ; GO:0019005 |	ubiquitin-specific protease binding ; GO:1990381 | enables inferred from physical interaction with UniProtKB:Q9VC56 <newline> cyclin binding ; GO:0030332 | enables traceable author statement <newline> protein binding ; GO:0005515 | enables inferred from physical interaction with mi <newline> ubiquitin-specific protease binding ; GO:1990381 | <newline> cyclin binding ; GO:0030332 | <newline> prote…	Protein modification; protein ubiquitination.	-	The gene archipelago is referred to in FlyBase by the symbol Dmel\ago (CG15010, FBgn0041171). It is a protein_coding_gene from Dmel. It has 3 annotated transcripts and 3 polypeptides (1 unique). Gene sequence location is 3L:4246343..4254306. Its molecular function is described by: protein binding; ubiquitin-specific protease binding; cyclin binding. It is involved in the biological process descri…
FBgn0001296	-0.6407	-0.1386	Yes	-	-	-	-	kar	karmoisin	slc16 family of monocarboxylate transporters	karmoisin (kar) encodes a protein involved in ommoChrome biosynthesis. [Date last reviewed: 2019-09-12]	transmembrane transport ; GO:0055085 | involved_in inferred from electronic annotation with InterPro:IPR011701 <newline> ommoChrome biosynthetic process ; GO:0006727 | involved_in inferred from mutant phenotype <newline> transmembrane transport ; GO:0055085 | <newline> ommoChrome biosynthetic process ; GO:0006727 |	-	transmembrane transporter activity ; GO:0022857 | enables inferred from electronic annotation with InterPro:IPR011701 <newline> monocarboxylic acid transmembrane transporter activity ; GO:0008028 | enables inferred from biological aspect of ancestor with PANTHER:PTN000888455 <newline> transmembrane transporter activity ; GO:0022857 | <newline> monocarboxylic acid transmembrane transporter activit…	-	-	The gene karmoisin is referred to in FlyBase by the symbol Dmel\kar (CG12286, FBgn0001296). It is a protein_coding_gene from Dmel. It has 2 annotated transcripts and 2 polypeptides (all unique). Gene sequence location is 3R:12682186..12689367. Its molecular function is described by: transmembrane transporter activity; monocarboxylic acid transmembrane transporter activity. It is involved in the b…
FBgn0026196	-0.2888	-0.1382	Yes	-	-	-	-	nop5	nop5	c/d small nucleolar ribonucleoprotein complex	Insufficient genetic data for FlyBase to solicit a summary. [Date last reviewed: 2016-06-30]	rRNA processing ; GO:0006364 | involved_in inferred from sequence or structural similarity with SGD:S000005837 <newline> rRNA processing ; GO:0006364 |	nucleolus ; GO:0005730 | located_in inferred from sequence or structural similarity with SGD:S000005837 inferred from direct assay <newline> small-subunit processome ; GO:0032040 | part_of inferred from biological aspect of ancestor with PANTHER:PTN000096022 <newline> box C/D RNP complex ; GO:0031428 | part_of inferred from electronic annotation with InterPro:IPR045056 <newline> box C/D RNP compl…	snoRNA binding ; GO:0030515 | enables inferred from biological aspect of ancestor with PANTHER:PTN000096022 <newline> snoRNA binding ; GO:0030515 | enables inferred from electronic annotation with InterPro:IPR045056 <newline> snoRNA binding ; GO:0030515 |	-	-	The gene nop5 is referred to in FlyBase by the symbol Dmel\nop5 (CG10206, FBgn0026196). It is a protein_coding_gene from Dmel. It has one annotated transcript and one polypeptide. Gene sequence location is 2L:6916753..6918743. Its molecular function is described by: snoRNA binding. It is involved in the biological process described with: rRNA processing. 11 alleles are reported. No phenotypic dat…
FBgn0003204	-0.4646	-0.1348	Yes	-	-	-	-	ras	raspberry	unclassified ch-oh oxidoreductases, nad or nadp as acceptor	-	axon guidance ; GO:0007411 | involved_in inferred from mutant phenotype <newline> purine nucleotide biosynthetic process ; GO:0006164 | involved_in inferred from electronic annotation with InterPro:IPR005990 <newline> purine nucleotide biosynthetic process ; GO:0006164 | involved_in inferred from sequence or structural similarity with MGI:MGI:96567 <newline> GTP biosynthetic process ; GO:0006183 …	cytoplasm ; GO:0005737 | is_active_in inferred from biological aspect of ancestor with PANTHER:PTN000226902 <newline> cytoplasm ; GO:0005737 |	catalytic activity ; GO:0003824 | enables inferred from electronic annotation with InterPro:IPR001093 <newline> IMP dehydrogenase activity ; GO:0003938 | enables inferred from sequence or structural similarity with MGI:MGI:96567 <newline> IMP dehydrogenase activity ; GO:0003938 | enables inferred from electronic annotation with InterPro:IPR005990 <newline> oxidoreductase activity ; GO:0016491 | e…	Purine metabolism; XMP biosynthesis via de novo pathway; XMP from IMP: step 1/1.	Belongs to the IMPDH/GMPR family.	The gene raspberry is referred to in FlyBase by the symbol Dmel\ras (CG1799, FBgn0003204). It is a protein_coding_gene from Dmel. It has 5 annotated transcripts and 5 polypeptides (2 unique). Gene sequence location is X:10744502..10749097. Its molecular function is described by: catalytic activity; IMP dehydrogenase activity; oxidoreductase activity. It is involved in the biological process descr…
FBgn0039737	-0.3263	-0.1321	Yes	-	-	-	-	CG7920	-	unclassified sulfur-containing group transferases	Insufficient genetic data for FlyBase to solicit a summary. [Date last reviewed: 2016-06-30]	acetate metabolic process ; GO:0006083 | involved_in inferred from electronic annotation with InterPro:IPR046433 <newline> acetate metabolic process ; GO:0006083 |	mitochondrion ; GO:0005739 | located_in inferred from high throughput direct assay <newline> cytosol ; GO:0005829 | located_in inferred from high throughput direct assay <newline> mitochondrion ; GO:0005739 | <newline> cytosol ; GO:0005829 |	acetate CoA-transferase activity ; GO:0008775 | enables inferred from sequence or structural similarity with UniProtKB:P32316 <newline> CoA-transferase activity ; GO:0008410 | enables inferred from electronic annotation with InterPro:IPR003702 <newline> acetate CoA-transferase activity ; GO:0008775 | enables inferred from electronic annotation with InterPro:IPR046433 <newline> acetate CoA-transfe…	-	-	This gene is referred to in FlyBase by the symbol Dmel\CG7920 (FBgn0039737). It is a protein_coding_gene from Dmel. It has 2 annotated transcripts and 2 polypeptides (1 unique). Gene sequence location is 3R:30010476..30015284. Its molecular function is described by: acetate CoA-transferase activity; CoA-transferase activity. It is involved in the biological process described with: acetate metabol…
FBgn0003257	-0.3987	-0.1285	Yes	-	-	-	-	r-l	rudimentary-like	unclassified pentosyltransferases	rudimentary-like (r-l) encodes an enzyme involved in the novo pyrimidine biosynthesis. [Date last reviewed: 2019-07-11]	pyrimidine nucleotide biosynthetic process ; GO:0006221 | involved_in inferred from electronic annotation with InterPro:IPR023031 <newline> 'de novo' pyrimidine nucleobase biosynthetic process ; GO:0006207 | involved_in inferred by curator from GO:0004588,GO:0004590 <newline> pyrimidine nucleobase biosynthetic process ; GO:0019856 | involved_in inferred from biological aspect of ancestor with PAN…	-	orotidine-5'-phosphate decarboxylase activity ; GO:0004590 | enables inferred from electronic annotation with InterPro:IPR001754, InterPro:IPR014732, InterPro:IPR018089 <newline> orotate phosphoribosyltransferase activity ; GO:0004588 | enables inferred from mutant phenotype <newline> orotidine-5'-phosphate decarboxylase activity ; GO:0004590 | enables inferred from biological aspect of ancestor …	Pyrimidine metabolism; UMP biosynthesis via de novo pathway; UMP from orotate: step 1/2. Pyrimidine metabolism; UMP biosynthesis via de novo pathway; UMP from orotate: step 2/2.	-	The gene rudimentary-like is referred to in FlyBase by the symbol Dmel\r-l (CG3593, FBgn0003257). It is a protein_coding_gene from Dmel. It has one annotated transcript and one polypeptide. Gene sequence location is 3R:21070557..21073319. Its molecular function is described by: orotidine-5'-phosphate decarboxylase activity; orotate phosphoribosyltransferase activity. It is involved in the biologi…
FBgn0035423	-0.405	-0.1263	Yes	-	-	-	-	eIF1	eukaryotic translation initiation factor 1	cytoplasmic translation initiation factors	Insufficient genetic data for FlyBase to solicit a summary. [Date last reviewed: 2016-06-30]	formation of translation preinitiation complex ; GO:0001731 | involved_in inferred from sequence or structural similarity with SGD:S000005188 <newline> cellular response to hypoxia ; GO:0071456 | involved_in inferred from mutant phenotype <newline> translational initiation ; GO:0006413 | involved_in inferred from electronic annotation with InterPro:IPR001950, InterPro:IPR036877 <newline> formatio…	eukaryotic 43S preinitiation complex ; GO:0016282 | part_of inferred from sequence or structural similarity with SGD:S000005188 <newline> multi-eIF complex ; GO:0043614 | part_of inferred from sequence or structural similarity with SGD:S000005188 <newline> eukaryotic 43S preinitiation complex ; GO:0016282 | part_of inferred from biological aspect of ancestor with PANTHER:PTN000044132 <newline> eu…	RNA binding ; GO:0003723 | enables inferred from biological aspect of ancestor with PANTHER:PTN000044131 <newline> translation initiation factor activity ; GO:0003743 | enables inferred from electronic annotation with InterPro:IPR001950, InterPro:IPR005874, InterPro:IPR036877 <newline> ribosomal small subunit binding ; GO:0043024 | enables inferred from biological aspect of ancestor with PANTHER:…	-	Belongs to the SUI1 family.	The gene eukaryotic translation initiation factor 1 is referred to in FlyBase by the symbol Dmel\eIF1 (CG17737, FBgn0035423). It is a protein_coding_gene from Dmel. It has one annotated transcript and one polypeptide. Gene sequence location is 3L:3223341..3224650. Its molecular function is described by: translation initiation factor activity; ribosomal small subunit binding; RNA binding. It is in…
FBgn0016119	-0.5434	-0.1251	Yes	-	-	-	-	ATPsynCF6	ATP synthase, coupling factor 6	mitochondrial complex v	Insufficient genetic data for FlyBase to solicit a summary. [Date last reviewed: 2016-06-30]	proton motive force-driven ATP synthesis ; GO:0015986 | involved_in inferred from electronic annotation with InterPro:IPR008387, InterPro:IPR036204 <newline> proton transmembrane transport ; GO:1902600 | involved_in inferred from sequence or structural similarity with UniProtKB:P18859 <newline> proton motive force-driven ATP synthesis ; GO:0015986 | <newline> proton transmembrane transport ; GO:1…	mitochondrial proton-transporting ATP synthase complex, coupling factor F(o) ; GO:0000276 | part_of inferred from sequence or structural similarity with UniProtKB:P21571 <newline> mitochondrion ; GO:0005739 | located_in inferred from high throughput direct assay <newline> mitochondrial proton-transporting ATP synthase complex ; GO:0005753 | part_of inferred from biological aspect of ancestor with…	proton transmembrane transporter activity ; GO:0015078 | enables inferred from electronic annotation with InterPro:IPR008387, InterPro:IPR036204 <newline> proton-transporting ATP synthase activity, rotational mechanism ; GO:0046933 | contributes_to inferred from sequence or structural similarity with UniProtKB:P18859 <newline> proton transmembrane transporter activity ; GO:0015078 | <newline> pro…	-	Belongs to the eukaryotic ATPase subunit F6 family.	The gene ATP synthase, coupling factor 6 is referred to in FlyBase by the symbol Dmel\ATPsynCF6 (CG4412, FBgn0016119). It is a protein_coding_gene from Dmel. It has 3 annotated transcripts and 3 polypeptides (1 unique). Gene sequence location is 3R:23355220..23356064. Its molecular function is described by: proton transmembrane transporter activity; proton-transporting ATP synthase activity, rota…
FBgn0042173	0.19083	-0.6152	-	Yes	Yes	-	-	CG18853	-	trna methyltransferases	-	photoreactive repair ; GO:0000719 | NOT involved_in inferred from key residues <newline> photoreactive repair ; GO:0000719 | NOT	-	deoxyribodipyrimidine photo-lyase activity ; GO:0003904 | NOT enables inferred from key residues <newline> tRNA m6t6A37 methyltransferase activity ; GO:0089715 | enables inferred from sequence or structural similarity with UniProtKB:Q9BU70 <newline> deoxyribodipyrimidine photo-lyase activity ; GO:0003904 | NOT <newline> tRNA m6t6A37 methyltransferase activity ; GO:0089715 |	-	-	This gene is referred to in FlyBase by the symbol Dmel\CG18853 (FBgn0042173).The gene has a gene model, but the supporting evidence is inconclusive. It is a protein_coding_gene from Dmel. It has one annotated transcript and one polypeptide. Gene sequence location is 2R:7829062..7830429. Its molecular function is described by: tRNA m6t6A37 methyltransferase activity. The biological processes in wh…
FBgn0002868	-0.4328	-0.2648	-	Yes	-	Yes	-	MtnA	Metallothionein A	metallothioneins	Metallothionein A (MtnA) encodes a member of the Metallothionein family whose transcript level is higher than that of the other four Drosophila metallothioneins. Transcription is strongly induced by copper and cadmium ions and this induction depends on the transcription factor encoded by MTF-1. [Date last reviewed: 2019-03-14]	cellular detoxification of metal ion ; GO:0140961 | involved_in inferred from mutant phenotype <newline> response to metal ion ; GO:0010038 | involved_in inferred from sequence or structural similarity with MtnE <newline> response to metal ion ; GO:0010038 | involved_in inferred from direct assay <newline> cellular detoxification of metal ion ; GO:0140961 | <newline> response to metal ion ; GO:00…	cellular_component ; GO:0005575 | is_active_in no biological data available <newline> cellular_component ; GO:0005575 |	metal ion binding ; GO:0046872 | enables inferred from direct assay <newline> metal ion binding ; GO:0046872 | enables inferred from electronic annotation with InterPro:IPR000966 <newline> metal ion binding ; GO:0046872 |	-	Belongs to the metallothionein superfamily. Type 5 family.	The gene Metallothionein A is referred to in FlyBase by the symbol Dmel\MtnA (CG9470, FBgn0002868). It is a protein_coding_gene from Dmel. It has 2 annotated transcripts and 2 polypeptides (1 unique). Gene sequence location is 3R:9783407..9784370. Its molecular function is described by: metal ion binding. It is involved in the biological process described with: cellular detoxification of metal io…
FBgn0036194	0.03762	0.20702	-	Yes	-	-	-	Dph1	Diphthamide biosynthesis 1	unclassified alkyl or aryl (other than methyl) transferases	-	protein histidyl modification to diphthamide ; GO:0017183 | involved_in inferred from biological aspect of ancestor with PANTHER:PTN000079945 <newline> protein histidyl modification to diphthamide ; GO:0017183 | involved_in inferred from sequence or structural similarity with SGD:S000001365 <newline> protein histidyl modification to diphthamide ; GO:0017183 | involved_in inferred from electronic …	cytoplasm ; GO:0005737 | located_in inferred from sequence or structural similarity with SGD:S000001365 <newline> cytoplasm ; GO:0005737 |	2-(3-amino-3-carboxypropyl)histidine synthase activity ; GO:0090560 | enables inferred from sequence or structural similarity with UniProtKB:Q5NCQ5 <newline> 2-(3-amino-3-carboxypropyl)histidine synthase activity ; GO:0090560 | enables inferred from electronic annotation with InterPro:IPR016435 <newline> 2-(3-amino-3-carboxypropyl)histidine synthase activity ; GO:0090560 |	-	-	The gene Diphthamide biosynthesis 1 is referred to in FlyBase by the symbol Dmel\Dph1 (CG11652, FBgn0036194). It is a protein_coding_gene from Dmel. It has 3 annotated transcripts and 3 polypeptides (1 unique). Gene sequence location is 3L:11693879..11696963. Its molecular function is described by: 2-(3-amino-3-carboxypropyl)histidine synthase activity. It is involved in the biological process de…
FBgn0035726	-0.167	-0.1487	-	Yes	-	-	-	CG9953	-	s28 serine exopeptidases	-	proteolysis ; GO:0006508 | involved_in inferred from electronic annotation with InterPro:IPR008758 <newline> proteolysis ; GO:0006508 |	-	serine-type exopeptidase activity ; GO:0070008 | enables inferred from electronic annotation with InterPro:IPR008758 <newline> dipeptidyl-peptidase activity ; GO:0008239 | enables inferred from biological aspect of ancestor with PANTHER:PTN000110021 <newline> serine hydrolase activity ; GO:0017171 | enables inferred from high throughput direct assay <newline> serine-type peptidase activity ; GO:0…	-	-	This gene is referred to in FlyBase by the symbol Dmel\CG9953 (FBgn0035726). It is a protein_coding_gene from Dmel. It has one annotated transcript and one polypeptide. Gene sequence location is 3L:6969658..6971666. Its molecular function is described by: dipeptidyl-peptidase activity; serine hydrolase activity; serine-type peptidase activity; serine-type exopeptidase activity. It is involved in …
FBgn0039633	0.37339	0.18905	-	-	Yes	Yes	Yes	Bicra	BRD4 interacting Chromatin remodeling complex associated protein	non-canonical brahma associated proteins complex	Insufficient genetic data for FlyBase to solicit a summary. [Date last reviewed: 2016-06-30]	positive regulation of DNA-templated transcription ; GO:0045893 | involved_in inferred from biological aspect of ancestor with PANTHER:PTN000399987 <newline> response to endoplasmic reticulum stress ; GO:0034976 | involved_in inferred from high throughput mutant phenotype <newline> Chromatin remodeling ; GO:0006338 | involved_in inferred from mutant phenotype <newline> positive regulation of DNA-…	brahma complex ; GO:0035060 | part_of inferred from direct assay <newline> SWI/SNF complex ; GO:0016514 | part_of inferred from biological aspect of ancestor with PANTHER:PTN000399987 <newline> brahma complex ; GO:0035060 | <newline> SWI/SNF complex ; GO:0016514 |	molecular_function ; GO:0003674 | enables no biological data available <newline> molecular_function ; GO:0003674 |	-	-	The gene BRD4 interacting Chromatin remodeling complex associated protein is referred to in FlyBase by the symbol Dmel\Bicra (CG11873, FBgn0039633). It is a protein_coding_gene from Dmel. It has 4 annotated transcripts and 4 polypeptides (3 unique). Gene sequence location is 3R:29063040..29108948. Its molecular function is described by: . It is involved in the biological process described with: C…
FBgn0053852	-0.0455	1.29236	-	-	Yes	-	-	His1:CG33852	His1:CG33852	-	-	negative regulation of DNA recombination ; GO:0045910 | involved_in inferred from biological aspect of ancestor with PANTHER:PTN000157378 <newline> heteroChromatin formation ; GO:0031507 | involved_in inferred from mutant phenotype <newline> nucleosome assembly ; GO:0006334 | involved_in inferred from electronic annotation with InterPro:IPR005818, InterPro:IPR005819 <newline> Chromosome organizat…	Chromatin ; GO:0000785 | part_of inferred from sequence or structural similarity with UniProtKB:P07305 inferred from sequence or structural similarity with UniProtKB:P07305 with UniProtKB:P07305 with UniProtKB:P07305 with UniProtKB:P07305 with UniProtKB:P07305 with UniProtKB:P07305 with UniProtKB:P07305 with UniProtKB:P07305 with UniProtKB:P07305 with UniProtKB:P07305 with UniProtKB:P07305 with U…	nucleosomal DNA binding ; GO:0031492 | enables inferred from biological aspect of ancestor with PANTHER:PTN000157378 <newline> double-stranded DNA binding ; GO:0003690 | enables inferred from biological aspect of ancestor with PANTHER:PTN000157378 <newline> DNA binding ; GO:0003677 | enables inferred from electronic annotation with InterPro:IPR005818, InterPro:IPR005819 <newline> Chromatin DNA bi…	-	Belongs to the histone H1/H5 family.	The gene His1:CG33852 is referred to in FlyBase by the symbol Dmel\His1:CG33852 (CG33852, FBgn0053852). It is a protein_coding_gene from Dmel. It has one annotated transcript and one polypeptide. Gene sequence location is 2L:21516773..21517795. Its molecular function is described by: DNA binding; structural constituent of Chromatin; Chromatin DNA binding; double-stranded DNA binding; nucleosomal …
FBgn0040290	0.39196	0.25165	-	-	Yes	-	-	RecQ4	RecQ4 helicase	recq-like dna helicases	RecQ4 helicase (RecQ4) encodes an important protein for genome stability and DNA metabolism. It can utilize energy from ATP hydrolysis to help the DNA strand separation and exchange, playing a critical role in replication and repair. [Date last reviewed: 2019-03-14]	double-strand break repair ; GO:0006302 | involved_in inferred from mutant phenotype <newline> DNA duplex unwinding ; GO:0032508 | involved_in inferred from direct assay <newline> eggshell chorion gene amplification ; GO:0007307 | involved_in inferred from mutant phenotype <newline> DNA replication ; GO:0006260 | involved_in inferred from sequence or structural similarity with HGNC:9949 <newline>…	nucleus ; GO:0005634 | located_in inferred from direct assay <newline> cytoplasm ; GO:0005737 | is_active_in inferred from biological aspect of ancestor with PANTHER:PTN000344873 <newline> Chromosome ; GO:0005694 | is_active_in inferred from biological aspect of ancestor with PANTHER:PTN000344873 <newline> nucleus ; GO:0005634 | is_active_in inferred from biological aspect of ancestor with PANTHE…	zinc ion binding ; GO:0008270 | enables inferred from electronic annotation with InterPro:IPR001878 <newline> 3'-5' DNA helicase activity ; GO:0043138 | enables inferred from direct assay <newline> nucleic acid binding ; GO:0003676 | enables inferred from electronic annotation with InterPro:IPR001878, InterPro:IPR011545 <newline> helicase activity ; GO:0004386 | enables inferred from electronic a…	-	-	The gene RecQ4 helicase is referred to in FlyBase by the symbol Dmel\RecQ4 (CG7487, FBgn0040290). It is a protein_coding_gene from Dmel. It has one annotated transcript and one polypeptide. Gene sequence location is 3L:8170640..8175978. Its molecular function is described by 9 unique terms, many of which group under: catalytic activity; ATP-dependent activity; DNA helicase activity; catalytic act…
FBgn0027655	0.16928	0.22085	-	-	Yes	-	-	htt	huntingtin	-	huntingtin (htt) encodes a scaffold protein involved in mitotic spindle orientation, Chromatin regulation and axonal transport. It is the ortholog of human HTT and has been manipulated to study Huntington's disease in flies. [Date last reviewed: 2019-06-13]	axo-dendritic transport ; GO:0008088 | involved_in inferred from mutant phenotype <newline> establishment of mitotic spindle orientation ; GO:0000132 | involved_in inferred from mutant phenotype <newline> synaptic vesicle transport ; GO:0048489 | involved_in inferred from mutant phenotype <newline> heteroChromatin boundary formation ; GO:0033696 | involved_in inferred from mutant phenotype <newli…	cytoplasm ; GO:0005737 | located_in inferred from direct assay <newline> cytoplasm ; GO:0005737 | is_active_in inferred from biological aspect of ancestor with PANTHER:PTN000019042 <newline> cytoplasm ; GO:0005737 |	-	-	-	The gene huntingtin is referred to in FlyBase by the symbol Dmel\htt (CG9995, FBgn0027655). It is a protein_coding_gene from Dmel. It has 2 annotated transcripts and 2 polypeptides (1 unique). Gene sequence location is 3R:28696242..28734816. Its molecular function is unknown. It is involved in the biological process described with: heteroChromatin boundary formation; axo-dendritic transport; syna…
FBgn0032157	0.14829	0.21908	-	-	Yes	-	-	Etl1	Etl1	snf2-like Chromatin remodelers	Etl1 (Etl1) encodes a protein belonging to the Etl1 subfamily of the Snf2 family of helicase-related proteins. It mediates nucleosomal H2A acetylation in an ATP-dependent fashion via the product of nej, resulting in transcriptional regulation. [Date last reviewed: 2018-11-15]	positive regulation of innate immune response ; GO:0045089 | involved_in inferred from high throughput mutant phenotype <newline> defense response to Gram-negative bacterium ; GO:0050829 | involved_in inferred from high throughput mutant phenotype <newline> positive regulation of innate immune response ; GO:0045089 | <newline> defense response to Gram-negative bacterium ; GO:0050829 |	nucleus ; GO:0005634 | located_in inferred from high throughput direct assay <newline> nucleus ; GO:0005634 | is_active_in inferred from biological aspect of ancestor with PANTHER:PTN000084207 <newline> nucleus ; GO:0005634 |	ATP-dependent activity, acting on DNA ; GO:0008094 | enables inferred from biological aspect of ancestor with PANTHER:PTN000084207 <newline> Chromatin binding ; GO:0003682 | enables inferred from biological aspect of ancestor with PANTHER:PTN000743674 <newline> ATP binding ; GO:0005524 | enables inferred from electronic annotation with InterPro:IPR000330 <newline> DNA binding ; GO:0003677 | enabl…	-	Belongs to the SNF2/RAD54 helicase family.	The gene Etl1 is referred to in FlyBase by the symbol Dmel\Etl1 (CG5899, FBgn0032157). It is a protein_coding_gene from Dmel. It has one annotated transcript and one polypeptide. Gene sequence location is 2L:9908830..9912608. Its molecular function is described by: ATP binding; ATP-dependent activity, acting on DNA; ATP-dependent Chromatin remodeler activity; DNA binding; Chromatin binding. It is…
FBgn0039627	0.02065	-0.2177	-	-	Yes	-	-	CG11837	-	rrna methyltransferases	Insufficient genetic data for FlyBase to solicit a summary. [Date last reviewed: 2016-06-30]	rRNA methylation ; GO:0031167 | involved_in inferred from biological aspect of ancestor with PANTHER:PTN000197843 <newline> rRNA modification ; GO:0000154 | involved_in inferred from electronic annotation with InterPro:IPR020596, InterPro:IPR020598 <newline> ribosomal small subunit biogenesis ; GO:0042274 | involved_in inferred from sequence or structural similarity with UniProtKB:Q9UNQ2 <newline…	nucleolus ; GO:0005730 | is_active_in inferred from biological aspect of ancestor with PANTHER:PTN000919679 <newline> small-subunit processome ; GO:0032040 | part_of inferred from sequence or structural similarity with UniProtKB:Q9UNQ2 <newline> nucleolus ; GO:0005730 | <newline> small-subunit processome ; GO:0032040 |	rRNA methyltransferase activity ; GO:0008649 | enables inferred from electronic annotation with InterPro:IPR020596, InterPro:IPR020598 <newline> S-adenosylmethionine-dependent methyltransferase activity ; GO:0008757 | enables inferred from electronic annotation with InterPro:IPR029063 <newline> rRNA (adenine-N6,N6-)-dimethyltransferase activity ; GO:0000179 | enables inferred from electronic anno…	-	Belongs to the class I-like SAM-binding methyltransferase superfamily. rRNA adenine N(6)-methyltransferase family.	This gene is referred to in FlyBase by the symbol Dmel\CG11837 (FBgn0039627). It is a protein_coding_gene from Dmel. It has one annotated transcript and one polypeptide. Gene sequence location is 3R:29049493..29050721. Its molecular function is described by: rRNA methyltransferase activity; S-adenosylmethionine-dependent methyltransferase activity; rRNA (adenine-N6,N6-)-dimethyltransferase activi…
FBgn0002989	0.10614	0.21709	-	-	Yes	-	-	okr	okra	snf2-like Chromatin remodelers	okra (okr) encodes a helicase involved in homologous DNA repair. It functions in meiotic recombination. [Date last reviewed: 2019-03-14]	Chromatin remodeling ; GO:0006338 | involved_in inferred from mutant phenotype <newline> oogenesis ; GO:0048477 | involved_in inferred from genetic interaction with p53 <newline> oocyte fate determination ; GO:0030716 | involved_in inferred from mutant phenotype <newline> double-strand break repair via synthesis-dependent strand annealing ; GO:0045003 | involved_in inferred from mutant phenotype …	nucleus ; GO:0005634 | is_active_in inferred from biological aspect of ancestor with PANTHER:PTN001650063 <newline> nucleus ; GO:0005634 | located_in inferred from direct assay <newline> nucleus ; GO:0005634 |	hydrolase activity, acting on acid anhydrides ; GO:0016817 | enables inferred from electronic annotation with InterPro:IPR013967 <newline> ATP hydrolysis activity ; GO:0016887 | enables inferred from direct assay <newline> ATP binding ; GO:0005524 | enables inferred from electronic annotation with InterPro:IPR000330 <newline> ATP-dependent Chromatin remodeler activity ; GO:0140658 | enables infer…	-	Belongs to the SNF2/RAD54 helicase family.	The gene okra is referred to in FlyBase by the symbol Dmel\okr (CG3736, FBgn0002989). It is a protein_coding_gene from Dmel. It has one annotated transcript and one polypeptide. Gene sequence location is 2L:2989594..2992759. Its molecular function is described by: ATP hydrolysis activity; ATP-dependent Chromatin remodeler activity; DNA translocase activity; ATP binding; hydrolase activity, acting…
FBgn0043900	0.25419	0.2152	-	-	Yes	-	-	pygo	pygopus	wnt enhanceosome	pygopus (pygo) encodes a key nuclear component of the Wnt signaling pathway. It facilitates the recruitment of the product of arm to Wnt-responsive genes by interacting with the transcription cofactor encoded by Chi. It also binds the product of lgs and the methylated tail of the product of His3. Together, they associate with the product of arm in a process that may function as a transition from …	imaginal disc-derived wing expansion ; GO:0048526 | involved_in inferred from mutant phenotype <newline> eye-antennal disc development ; GO:0035214 | involved_in inferred from mutant phenotype <newline> embryonic pattern specification ; GO:0009880 | involved_in inferred from mutant phenotype <newline> wing disc morphogenesis ; GO:0007472 | involved_in inferred from mutant phenotype <newline> cano…	nucleus ; GO:0005634 | located_in non-traceable author statement <newline> nucleus ; GO:0005634 | located_in inferred from direct assay <newline> beta-catenin-TCF complex ; GO:1990907 | part_of inferred from direct assay <newline> nucleus ; GO:0005634 | <newline> beta-catenin-TCF complex ; GO:1990907 |	transcription coactivator activity ; GO:0003713 | enables inferred from genetic interaction with arm <newline> methylated histone binding ; GO:0035064 | enables inferred from direct assay <newline> transcription coactivator activity ; GO:0003713 | enables inferred from direct assay inferred from genetic interaction with arm inferred from physical interaction with UniProtKB:P18824,UniProtKB:Q961D9…	-	-	The gene pygopus is referred to in FlyBase by the symbol Dmel\pygo (CG11518, FBgn0043900). It is a protein_coding_gene from Dmel. It has one annotated transcript and one polypeptide. Gene sequence location is 3R:31575835..31580699. Its molecular function is described by: transcription coactivator activity; methylated histone binding. It is involved in the biological process described with 10 uniq…
FBgn0039338	0.26908	0.208	-	-	Yes	-	-	XNP	XNP	snf2-like Chromatin remodelers	XNP (XNP) encodes two protein isoforms that participate in the maintenance of heteroChromatin and Chromosomal stability. They interact with heteroChromatin proteins such as those encoded by Su(var)205 and ADD1. [Date last reviewed: 2018-11-08]	glial cell migration ; GO:0008347 | involved_in inferred from mutant phenotype <newline> Chromatin organization ; GO:0006325 | involved_in inferred from mutant phenotype <newline> intrinsic apoptotic signaling pathway ; GO:0097193 | involved_in inferred from mutant phenotype <newline> pericentric heteroChromatin formation ; GO:0031508 | involved_in inferred from mutant phenotype <newline> Chromos…	germinal vesicle ; GO:0042585 | located_in inferred from direct assay <newline> heteroChromatin ; GO:0000792 | colocalizes_with inferred from direct assay <newline> Chromosome, centromeric region ; GO:0000775 | colocalizes_with inferred from direct assay <newline> beta-heteroChromatin ; GO:0005722 | colocalizes_with inferred from direct assay <newline> nucleus ; GO:0005634 | located_in inferred f…	ATP hydrolysis activity ; GO:0016887 | enables inferred from electronic annotation with InterPro:IPR044574 <newline> ATP-dependent Chromatin remodeler activity ; GO:0140658 | enables inferred from electronic annotation with InterPro:IPR000330 <newline> DNA translocase activity ; GO:0015616 | enables inferred from sequence or structural similarity with UniProtKB:P46100 <newline> ATP binding ; GO:0…	-	Belongs to the SNF2/RAD54 helicase family.	The gene XNP is referred to in FlyBase by the symbol Dmel\XNP (CG4548, FBgn0039338). It is a protein_coding_gene from Dmel. It has 4 annotated transcripts and 4 polypeptides (2 unique). Gene sequence location is 3R:25477868..25482834. Its molecular function is described by: ATP-dependent Chromatin remodeler activity; DNA translocase activity; ATP binding; ATP hydrolysis activity. It is involved i…
FBgn0263510	-0.1992	-0.1972	-	-	Yes	-	-	nclb	no child left behind	-	-	rRNA processing ; GO:0006364 | involved_in inferred from electronic annotation with InterPro:IPR044285 <newline> positive regulation of ribosome biogenesis ; GO:0090070 | involved_in inferred from direct assay <newline> male germ-line stem cell population maintenance ; GO:0036098 | involved_in inferred from mutant phenotype <newline> positive regulation of transcription by RNA polymerase III ; GO…	nucleus ; GO:0005634 | located_in inferred from direct assay <newline> nucleoplasm ; GO:0005654 | located_in inferred from direct assay <newline> nucleolus ; GO:0005730 | located_in inferred from direct assay <newline> nucleus ; GO:0005634 | is_active_in inferred from biological aspect of ancestor with PANTHER:PTN000363374 <newline> nucleus ; GO:0005634 | <newline> nucleoplasm ; GO:0005654 | <new…	Chromatin DNA binding ; GO:0031490 | enables inferred from mutant phenotype <newline> Chromatin DNA binding ; GO:0031490 |	-	Belongs to the WD repeat PWP1 family.	The gene no child left behind is referred to in FlyBase by the symbol Dmel\nclb (CG6751, FBgn0263510). It is a protein_coding_gene from Dmel. It has one annotated transcript and one polypeptide. Gene sequence location is 2R:10875748..10877296. Its molecular function is described by: Chromatin DNA binding. It is involved in the biological process described with 11 unique terms, many of which group…
FBgn0034878	0.04661	0.18639	-	-	Yes	-	-	pita	pita	c2h2 zinc finger transcription factors	pita (pita) encodes an architectural Chromatin protein essential for embryonic development that organizes open Chromatin in the regulatory regions (predominantly promoters). pita product functions include enhancer blocking, support of distant interactions, protection from spreading of repressed Chromatin and recruitment of transcription factors. [Date last reviewed: 2018-09-13]	DNA endoreduplication ; GO:0042023 | involved_in inferred from mutant phenotype <newline> DNA replication ; GO:0006260 | involved_in inferred from mutant phenotype <newline> regulation of transcription by RNA polymerase II ; GO:0006357 | involved_in inferred from biological aspect of ancestor with PANTHER:PTN002811104 <newline> regulation of DNA-templated transcription ; GO:0006355 | involved_in …	nucleus ; GO:0005634 | located_in inferred from electronic annotation with InterPro:IPR012934 <newline> nucleus ; GO:0005634 | located_in inferred from direct assay <newline> polytene Chromosome ; GO:0005700 | located_in inferred from direct assay <newline> nucleus ; GO:0005634 | <newline> polytene Chromosome ; GO:0005700 |	Chromatin insulator sequence binding ; GO:0043035 | enables inferred from direct assay <newline> RNA polymerase II cis-regulatory region sequence-specific DNA binding ; GO:0000978 | enables inferred from biological aspect of ancestor with PANTHER:PTN002811104 <newline> DNA-binding transcription factor activity ; GO:0003700 | enables inferred from biological aspect of ancestor with PANTHER:PTN0028…	-	-	The gene pita is referred to in FlyBase by the symbol Dmel\pita (CG3941, FBgn0034878). It is a protein_coding_gene from Dmel. It has 2 annotated transcripts and 2 polypeptides (all unique). Gene sequence location is 2R:23548967..23554712. Its molecular function is described by 8 unique terms, many of which group under: binding; nucleic acid binding; organic cyclic compound binding; DNA binding; h…
FBgn0027603	0.37512	0.17707	-	-	Yes	-	-	Ulp1	Ulp1	desumoylases	Ulp1 (Ulp1) encodes a cysteine protease that catalyzes both SUMO maturation and SUMO deconjugation. It localizes to the nucleoplasmic face of the nuclear pore complex. Ulp1 knockdown in S2 cells results in relocalization of SUMO from the nucleus to the cytoplasm. [Date last reviewed: 2019-03-21]	negative regulation of Toll signaling pathway ; GO:0045751 | involved_in inferred from mutant phenotype <newline> protein destabilization ; GO:0031648 | involved_in inferred from mutant phenotype <newline> central nervous system projection neuron axonogenesis ; GO:0021952 | involved_in inferred from mutant phenotype <newline> dendritic spine morphogenesis ; GO:0060997 | involved_in inferred from …	nuclear inner membrane ; GO:0005637 | located_in inferred from direct assay <newline> nucleus ; GO:0005634 | is_active_in inferred from biological aspect of ancestor with PANTHER:PTN000288424 <newline> nucleus ; GO:0005634 | located_in inferred from direct assay <newline> nuclear pore ; GO:0005643 | part_of inferred from direct assay <newline> cytoplasm ; GO:0005737 | located_in inferred from dir…	deSUMOylase activity ; GO:0016929 | enables inferred from direct assay <newline> deSUMOylase activity ; GO:0016929 | enables inferred from biological aspect of ancestor with PANTHER:PTN000288424 <newline> cysteine-type peptidase activity ; GO:0008234 | enables inferred from electronic annotation with InterPro:IPR003653 <newline> deSUMOylase activity ; GO:0016929 | enables inferred from sequence o…	-	-	The gene Ulp1 is referred to in FlyBase by the symbol Dmel\Ulp1 (CG12359, FBgn0027603). It is a protein_coding_gene from Dmel. It has one annotated transcript and one polypeptide. Gene sequence location is X:19202103..19208187. Its molecular function is described by: cysteine-type peptidase activity; deSUMOylase activity. It is involved in the biological process described with 10 unique terms, ma…
FBgn0026143	0.16218	0.17373	-	-	Yes	-	-	Cdc45	Cell division cycle 45	cmg complex	Cell division cycle 45 (Cdc45) encodes a protein that contributes to 3'-5' DNA helicase activity of the Cdc45/Mcm2-7/GINS complex. It is involved in Chromosome condensation and the regulation of the mitotic G1/S transition. [Date last reviewed: 2019-09-19]	DNA replication ; GO:0006260 | involved_in inferred from physical interaction with dpa inferred from physical interaction with Mcm5 <newline> DNA replication initiation ; GO:0006270 | involved_in inferred from sequence or structural similarity with HGNC:1739 inferred from sequence or structural similarity with SGD:S000004093 <newline> mitotic DNA replication preinitiation complex assembly ; GO:19…	nucleus ; GO:0005634 | located_in inferred from direct assay <newline> CMG complex ; GO:0071162 | part_of inferred from direct assay <newline> DNA replication preinitiation complex ; GO:0031261 | part_of inferred from physical interaction with dpa inferred from physical interaction with Mcm5 <newline> DNA replication preinitiation complex ; GO:0031261 | part_of inferred from biological aspect of …	single-stranded DNA binding ; GO:0003697 | enables inferred from biological aspect of ancestor with PANTHER:PTN000053416 <newline> Chromatin binding ; GO:0003682 | enables inferred from biological aspect of ancestor with PANTHER:PTN000053416 <newline> Chromatin binding ; GO:0003682 | enables inferred from direct assay <newline> DNA replication origin binding ; GO:0003688 | enables inferred from b…	-	-	The gene Cell division cycle 45 is referred to in FlyBase by the symbol Dmel\Cdc45 (CG3658, FBgn0026143). It is a protein_coding_gene from Dmel. It has one annotated transcript and one polypeptide. Gene sequence location is X:1028291..1030556. Its molecular function is described by: DNA replication origin binding; single-stranded DNA binding; Chromatin binding. It is involved in the biological pr…
FBgn0034853	0.24091	0.16447	-	-	Yes	-	-	Ice1	Interacts with the C terminus of ELL 1	little elongation complex	Insufficient genetic data for FlyBase to solicit a summary. [Date last reviewed: 2016-06-30]	snRNA transcription by RNA polymerase II ; GO:0042795 | involved_in inferred from mutant phenotype <newline> snRNA transcription by RNA polymerase II ; GO:0042795 |	super elongation complex ; GO:0032783 | part_of inferred from physical interaction with Su(Tpl) <newline> transcription elongation factor complex ; GO:0008023 | part_of inferred from direct assay <newline> euChromatin ; GO:0000791 | part_of inferred from mutant phenotype <newline> super elongation complex ; GO:0032783 | <newline> transcription elongation factor complex ; GO:0008023 | <newline> eu…	Chromatin binding ; GO:0003682 | enables inferred from direct assay <newline> Chromatin binding ; GO:0003682 |	-	Belongs to the ICE1 family.	The gene Interacts with the C terminus of ELL 1 is referred to in FlyBase by the symbol Dmel\Ice1 (CG13550, FBgn0034853). It is a protein_coding_gene from Dmel. It has one annotated transcript and one polypeptide. Gene sequence location is 2R:23366866..23371459. Its molecular function is described by: Chromatin binding. It is involved in the biological process described with: snRNA transcription …
FBgn0033636	0.45949	0.16364	-	-	Yes	-	-	tou	toutatis	torc remodeling complex	toutatis (tou) encodes a transcription factor that activates proneural expression via positive regulation of the product of pnr. It is involved in Chromatin remodeling and nervous system development. [Date last reviewed: 2019-08-01]	Chromatin remodeling ; GO:0006338 | involved_in inferred from direct assay <newline> positive regulation of transcription by RNA polymerase II ; GO:0045944 | involved_in inferred from mutant phenotype <newline> nervous system development ; GO:0007399 | involved_in inferred from mutant phenotype <newline> Chromatin remodeling ; GO:0006338 | <newline> positive regulation of transcription by RNA pol…	ISWI-type complex ; GO:0031010 | part_of inferred from direct assay <newline> polytene Chromosome ; GO:0005700 | colocalizes_with inferred from direct assay <newline> ISWI-type complex ; GO:0031010 | <newline> polytene Chromosome ; GO:0005700 |	protein binding ; GO:0005515 | enables inferred from physical interaction with Iswi inferred from physical interaction with Chi <newline> DNA-binding transcription factor binding ; GO:0140297 | enables inferred from physical interaction with pnr <newline> DNA binding ; GO:0003677 | enables inferred from electronic annotation with InterPro:IPR001739, InterPro:IPR016177 <newline> protein binding ; …	-	-	The gene toutatis is referred to in FlyBase by the symbol Dmel\tou (CG10897, FBgn0033636). It is a protein_coding_gene from Dmel. It has 5 annotated transcripts and 5 polypeptides (all unique). Gene sequence location is 2R:11577485..11616045. Its molecular function is described by: DNA binding; protein binding; DNA-binding transcription factor binding. It is involved in the biological process des…
FBgn0265192	-0.1236	0.16316	-	-	Yes	-	-	Snp	Snipper	3'-5' dna exonucleases	Snipper (Snp) encodes a non-essential exonuclease in the DnaQ-H family. [Date last reviewed: 2019-03-14]	exonucleolytic trimming to generate mature 3'-end of 5.8S rRNA from tricistronic rRNA transcript (SSU-rRNA, 5.8S rRNA, LSU-rRNA) ; GO:0000467 | involved_in inferred from biological aspect of ancestor with PANTHER:PTN000548991 <newline> histone mRNA catabolic process ; GO:0071044 | NOT involved_in inferred from mutant phenotype <newline> exonucleolytic trimming to generate mature 3'-end of 5.8S rR…	-	double-stranded DNA 3'-5' DNA exonuclease activity ; GO:0008311 | enables inferred from direct assay <newline> nucleic acid binding ; GO:0003676 | enables inferred from electronic annotation with InterPro:IPR036397 <newline> single-stranded DNA 3'-5' DNA exonuclease activity ; GO:0008310 | enables inferred from direct assay <newline> 3'-5'-RNA exonuclease activity ; GO:0000175 | enables inferred …	-	Belongs to the ERI2 family.	The gene Snipper is referred to in FlyBase by the symbol Dmel\Snp (CG44248, FBgn0265192). It is a protein_coding_gene from Dmel. It has 4 annotated transcripts and 4 polypeptides (2 unique). Gene sequence location is 2R:22060950..22069757. Its molecular function is described by: double-stranded DNA 3'-5' DNA exonuclease activity; 3'-5'-RNA exonuclease activity; nucleic acid binding; single-strand…
FBgn0261885	0.48536	0.16012	-	-	Yes	-	-	osa	osa	brahma associated proteins complex	osa (osa) encodes a subunit of the BAP Chromatin remodeling complex. It antagonizes Wnt target gene expression and limits the self-renewal of neural and intestinal stem cells. [Date last reviewed: 2019-03-14]	positive regulation of DNA-templated transcription ; GO:0045893 | involved_in inferred from direct assay <newline> imaginal disc-derived wing margin morphogenesis ; GO:0008587 | involved_in inferred from mutant phenotype <newline> imaginal disc-derived wing morphogenesis ; GO:0007476 | involved_in inferred from mutant phenotype <newline> segment specification ; GO:0007379 | involved_in inferred f…	brahma complex ; GO:0035060 | part_of inferred from direct assay <newline> SWI/SNF complex ; GO:0016514 | part_of inferred from electronic annotation with InterPro:IPR021906 <newline> nucleoplasm ; GO:0005654 | is_active_in inferred from biological aspect of ancestor with PANTHER:PTN000291886 <newline> SWI/SNF complex ; GO:0016514 | part_of inferred from biological aspect of ancestor with PANTHER…	nucleosome binding ; GO:0031491 | contributes_to inferred from biological aspect of ancestor with PANTHER:PTN000291886 <newline> DNA binding ; GO:0003677 | enables inferred from direct assay <newline> DNA binding ; GO:0003677 | enables non-traceable author statement <newline> DNA binding ; GO:0003677 | enables inferred from electronic annotation with InterPro:IPR001606, InterPro:IPR036431 <newlin…	-	-	The gene osa is referred to in FlyBase by the symbol Dmel\osa (CG7467, FBgn0261885). It is a protein_coding_gene from Dmel. It has 6 annotated transcripts and 6 polypeptides (5 unique). Gene sequence location is 3R:17687818..17718350. Its molecular function is described by: DNA binding; nucleosome binding. It is involved in the biological process described with 14 unique terms, many of which grou…
FBgn0260397	0.37548	0.15002	-	-	Yes	-	-	Su(var)3-3	Suppressor of variegation 3-3	lsd1 family histone demethylases	Suppressor of variegation 3-3 (Su(var)3-3) encodes a member of the Lysine specific demethylase (LSD1/KDM1) family. It can function both as a transcriptional co-repressor and a co-activator. It demethylates histone H3K4-me2 and -me1 residues, and promotes heteroChromatin formation by facilitating H3K9 methylation mediated by the product of Su(var)3-9. It is involved in fertility, wing patterning f…	positive regulation of DNA methylation-dependent heteroChromatin formation ; GO:0090309 | involved_in inferred from mutant phenotype <newline> positive regulation of transcription by RNA polymerase II ; GO:0045944 | involved_in inferred from biological aspect of ancestor with PANTHER:PTN004187732 <newline> negative regulation of transcription by RNA polymerase II ; GO:0000122 | involved_in inferr…	nucleus ; GO:0005634 | located_in inferred from direct assay <newline> nucleus ; GO:0005634 | located_in inferred from electronic annotation with InterPro:IPR017366 <newline> transcription repressor complex ; GO:0017053 | part_of inferred from physical interaction with FLYBASE:inferred from high throughput direct assayC1; FB:FBgn0015805 inferred from physical interaction with CoRest <newline> nuc…	flavin adenine dinucleotide binding ; GO:0050660 | enables inferred from electronic annotation with InterPro:IPR017366 <newline> Chromatin binding ; GO:0003682 | enables inferred from biological aspect of ancestor with PANTHER:PTN004187732 <newline> histone H3K4 demethylase activity ; GO:0032453 | enables inferred from direct assay <newline> oxidoreductase activity ; GO:0016491 | enables inferred…	-	Belongs to the flavin monoamine oxidase family.	The gene Suppressor of variegation 3-3 is referred to in FlyBase by the symbol Dmel\Su(var)3-3 (CG17149, FBgn0260397). It is a protein_coding_gene from Dmel. It has 3 annotated transcripts and 3 polypeptides (2 unique). Gene sequence location is 3L:20226381..20230250. Its molecular function is described by 6 unique terms, many of which group under: binding; histone H3K4 demethylase activity; cata…
FBgn0035766	0.21032	0.14239	-	-	Yes	-	-	eco	Establishment of cohesion	unclassified lysine n-acetyltransferases	-	mitotic sister Chromatid cohesion ; GO:0007064 | involved_in inferred from biological aspect of ancestor with PANTHER:PTN000118027 <newline> mitotic sister Chromatid cohesion ; GO:0007064 | involved_in inferred from mutant phenotype <newline> mitotic sister Chromatid cohesion ; GO:0007064 |	Chromatin ; GO:0000785 | part_of inferred from sequence or structural similarity with UniProtKB:P43605 <newline> Chromatin ; GO:0000785 | part_of inferred from biological aspect of ancestor with PANTHER:PTN000118027 <newline> nucleus ; GO:0005634 | is_active_in inferred from biological aspect of ancestor with PANTHER:PTN000118027 <newline> Chromatin ; GO:0000785 | <newline> nucleus ; GO:0005634 |	acetyltransferase activity ; GO:0016407 | enables inferred from sequence or structural similarity with SGD:S000001923 <newline> peptide-lysine-N-acetyltransferase activity ; GO:0061733 | enables inferred from biological aspect of ancestor with PANTHER:PTN000118027 <newline> acetyltransferase activity ; GO:0016407 | enables inferred from sequence or structural similarity with UniProtKB:P43605 <new…	-	Belongs to the acetyltransferase family. ECO subfamily.	The gene Establishment of cohesion is referred to in FlyBase by the symbol Dmel\eco (CG8598, FBgn0035766). It is a protein_coding_gene from Dmel. It has 2 annotated transcripts and 2 polypeptides (1 unique). Gene sequence location is 3L:7335442..7339340. Its molecular function is described by: peptide-lysine-N-acetyltransferase activity; acetyltransferase activity; acyltransferase activity, trans…
FBgn0000053	-0.2009	-0.1363	-	-	Yes	-	-	Gart	GART trifunctional enzyme	hydroxymethyl-, formyl- and related transferases	GART trifunctional enzyme (Gart) encodes a multifunctional enzyme that exhibits phosphoribosylamine-glycine ligase, phosphoribosylformylglycinamidine cyclo-ligase and phosphoribosylglycinamide formyltransferase activities. [Date last reviewed: 2019-09-12]	purine nucleotide biosynthetic process ; GO:0006164 | involved_in inferred from biological aspect of ancestor with PANTHER:PTN000055158 <newline> 'de novo' IMP biosynthetic process ; GO:0006189 | involved_in inferred from electronic annotation with InterPro:IPR004607, InterPro:IPR004733 <newline> purine nucleobase biosynthetic process ; GO:0009113 | involved_in inferred from electronic annotation…	cytosol ; GO:0005829 | is_active_in inferred from biological aspect of ancestor with PANTHER:PTN000055158 <newline> cytosol ; GO:0005829 | located_in inferred from high throughput direct assay <newline> cytosol ; GO:0005829 |	phosphoribosylamine-glycine ligase activity ; GO:0004637 | enables inferred from electronic annotation with InterPro:IPR000115, InterPro:IPR020559, InterPro:IPR020560, InterPro:IPR020562, InterPro:IPR037123 <newline> phosphoribosylformylglycinamidine cyclo-ligase activity ; GO:0004641 | enables inferred from direct assay <newline> phosphoribosylamine-glycine ligase activity ; GO:0004637 | enables…	Purine metabolism; IMP biosynthesis via de novo pathway; 5-amino-1-(5-phospho-D-ribosyl)imidazole from N(2)-formyl-N(1)-(5-phospho-D-ribosyl)glycinamide: step 2/2. Purine metabolism; IMP biosynthesis via de novo pathway; N(1)-(5-phospho-D-ribosyl)glycinamide from 5-phospho-alpha-D-ribose 1-diphosphate: step 2/2. Purine metabolism; IMP biosynthesis via de novo pathway; N(2)-formyl-N(1)-(5-phospho-…	-	The gene GART trifunctional enzyme is referred to in FlyBase by the symbol Dmel\Gart (CG31628, FBgn0000053). It is a protein_coding_gene from Dmel. It has 3 annotated transcripts and 3 polypeptides (2 unique). Gene sequence location is 2L:7014623..7023898. Its molecular function is described by: phosphoribosylamine-glycine ligase activity; ATP binding; metal ion binding; phosphoribosylformylglyci…
FBgn0265523	0.46433	0.13545	-	-	Yes	-	-	Smr	Smrter	sant-myb domain transcription regulators	-	regulation of transcription by RNA polymerase II ; GO:0006357 | involved_in inferred from biological aspect of ancestor with PANTHER:PTN004449530 <newline> negative regulation of transcription by RNA polymerase II ; GO:0000122 | involved_in inferred from mutant phenotype <newline> follicle cell of egg chamber development ; GO:0030707 | involved_in inferred from mutant phenotype <newline> wing dis…	nucleoplasm ; GO:0005654 | located_in inferred from high throughput direct assay <newline> polytene Chromosome ; GO:0005700 | located_in inferred from direct assay <newline> cytosol ; GO:0005829 | located_in inferred from high throughput direct assay <newline> transcription repressor complex ; GO:0017053 | part_of inferred from physical interaction with ebi <newline> polytene Chromosome ; GO:0005…	Chromatin binding ; GO:0003682 | enables inferred from direct assay <newline> protein binding ; GO:0005515 | enables inferred from physical interaction with Su(H) <newline> protein binding ; GO:0005515 | enables inferred from physical interaction with UniProtKB:P54253 <newline> transcription corepressor activity ; GO:0003714 | enables traceable author statement <newline> Chromatin binding ; GO:00…	-	-	The gene Smrter is referred to in FlyBase by the symbol Dmel\Smr (CG4013, FBgn0265523). It is a protein_coding_gene from Dmel. It has 4 annotated transcripts and 4 polypeptides (2 unique). Gene sequence location is X:12684203..12742618. Its molecular function is described by: transcription corepressor activity; protein binding; Chromatin binding. It is involved in the biological process described…
FBgn0033155	0.3579	0.13064	-	-	Yes	-	-	Br140	Bromodomain-containing protein, 140kD	c2h2 zinc finger transcription factors	Bromodomain-containing protein, 140kD (Br140) encodes a histone acetyltransferase that is a component of the Enok complex, which interacts with the product of elg1 via Br140 to promote the G1/S transition via proliferating cell nuclear antigen (PCNA) unloading. [Date last reviewed: 2019-03-07]	regulation of transcription by RNA polymerase II ; GO:0006357 | involved_in inferred from biological aspect of ancestor with PANTHER:PTN001012887 <newline> regulation of transcription by RNA polymerase II ; GO:0006357 |	MOZ/MORF histone acetyltransferase complex ; GO:0070776 | part_of inferred from biological aspect of ancestor with PANTHER:PTN004437219 <newline> MOZ/MORF histone acetyltransferase complex ; GO:0070776 | part_of inferred from direct assay <newline> MOZ/MORF histone acetyltransferase complex ; GO:0070776 |	acetyltransferase activator activity ; GO:0010698 | enables inferred from direct assay <newline> acetyltransferase activator activity ; GO:0010698 |	-	-	The gene Bromodomain-containing protein, 140kD is referred to in FlyBase by the symbol Dmel\Br140 (CG1845, FBgn0033155). It is a protein_coding_gene from Dmel. It has 2 annotated transcripts and 2 polypeptides (1 unique). Gene sequence location is 2R:7272275..7278101. Its molecular function is described by: acetyltransferase activator activity. It is involved in the biological process described w…
FBgn0004656	0.29608	0.1255	-	-	Yes	-	-	fs(1)h	female sterile (1) homeotic	unclassified dna binding domain transcription factors	female sterile (1) homeotic (fs(1)h) encodes a Bromodomain and Extra-Terminal domain (BET) family of protein, characterized by the presence of two tandem bromodomains and an extra-terminal (ET) domain. BET proteins can bind acetylated lysine residues in histones and regulate transcription. The proteins encoded by fs(1)h and human BRD2 possess protein kinase activity. [Date last reviewed: 2021-01-…	protein phosphorylation ; GO:0006468 | involved_in inferred from direct assay <newline> positive regulation of transcription by RNA polymerase II ; GO:0045944 | involved_in inferred from direct assay <newline> positive regulation of transcription elongation by RNA polymerase II ; GO:0032968 | involved_in inferred from mutant phenotype <newline> dendrite morphogenesis ; GO:0048813 | involved_in in…	nucleus ; GO:0005634 | located_in inferred from direct assay <newline> nucleus ; GO:0005634 | located_in inferred from high throughput direct assay <newline> nucleus ; GO:0005634 |	Chromatin binding ; GO:0003682 | enables inferred from sequence or structural similarity with UniProtKB:P25440 <newline> P-TEFb complex binding ; GO:0106140 | enables inferred from direct assay <newline> Chromatin binding ; GO:0003682 | enables inferred from direct assay <newline> RNA polymerase II transcription regulatory region sequence-specific DNA binding ; GO:0000977 | enables inferred from …	-	-	The gene female sterile (1) homeotic is referred to in FlyBase by the symbol Dmel\fs(1)h (CG2252, FBgn0004656). It is a protein_coding_gene from Dmel. It has 9 annotated transcripts and 9 polypeptides (5 unique). Gene sequence location is X:8037808..8061436. Its molecular function is described by 6 unique terms, many of which group under: binding; protein-containing complex binding; double-strand…
FBgn0003710	0.00575	1.18001	-	-	-	Yes	-	tipE	temperature-induced paralytic E	voltage-gated sodium channel beta subunits	-	regulation of sodium ion transport ; GO:0002028 | involved_in inferred from direct assay <newline> sodium ion transport ; GO:0006814 | involved_in non-traceable author statement <newline> male courtship behavior, veined wing generated song production ; GO:0045433 | involved_in inferred from mutant phenotype <newline> cellular response to heat ; GO:0034605 | involved_in inferred from direct assay …	plasma membrane ; GO:0005886 | located_in traceable author statement <newline> plasma membrane ; GO:0005886 | located_in inferred from direct assay <newline> plasma membrane ; GO:0005886 |	sodium channel regulator activity ; GO:0017080 | enables inferred from biological aspect of ancestor with PANTHER:PTN000269299 <newline> sodium channel regulator activity ; GO:0017080 | enables inferred from direct assay <newline> voltage-gated sodium channel activity ; GO:0005248 | enables traceable author statement <newline> sodium channel regulator activity ; GO:0017080 | <newline> voltage-gat…	-	-	The gene temperature-induced paralytic E is referred to in FlyBase by the symbol Dmel\tipE (CG1232, FBgn0003710). It is a protein_coding_gene from Dmel. It has 2 annotated transcripts and 2 polypeptides (1 unique). Gene sequence location is 3L:4188499..4193788. Its molecular function is described by: sodium channel regulator activity; voltage-gated sodium channel activity. It is involved in the b…
FBgn0001217	-0.2677	0.80747	-	-	-	Yes	-	Hsc70-2	Heat shock protein 70 cognate 2	heat shock protein 70 chaperones	Heat shock protein cognate 2 (Hsc70-2) encodes a member of the heat shock protein 70 family. It functions as chaperone protein in facilitating the proper folding of proteins. [Date last reviewed: 2019-03-07]	protein refolding ; GO:0042026 | involved_in inferred from biological aspect of ancestor with PANTHER:PTN008570368 <newline> chaperone cofactor-dependent protein refolding ; GO:0051085 | involved_in inferred from biological aspect of ancestor with PANTHER:PTN008570368 <newline> protein refolding ; GO:0042026 | <newline> chaperone cofactor-dependent protein refolding ; GO:0051085 |	cytoplasm ; GO:0005737 | is_active_in inferred from biological aspect of ancestor with PANTHER:PTN002321897 <newline> cytoplasm ; GO:0005737 |	protein folding chaperone ; GO:0044183 | enables inferred from biological aspect of ancestor with PANTHER:PTN008570368 <newline> ATP binding ; GO:0005524 | enables inferred from electronic annotation with InterPro:IPR013126 <newline> ATP-dependent protein folding chaperone ; GO:0140662 | enables inferred from electronic annotation with InterPro:IPR013126 <newline> heat shock protein binding ; GO:…	-	Belongs to the heat shock protein 70 family.	The gene Heat shock protein 70 cognate 2 is referred to in FlyBase by the symbol Dmel\Hsc70-2 (CG7756, FBgn0001217). It is a protein_coding_gene from Dmel. It has one annotated transcript and one polypeptide. Gene sequence location is 3R:13044759..13047388. Its molecular function is described by: ATP-dependent protein folding chaperone; ATP binding; heat shock protein binding; protein folding cha…
FBgn0035484	-0.0439	-0.5463	-	-	-	Yes	-	CG11594	-	carbohydrate kinases	Insufficient genetic data for FlyBase to solicit a summary. [Date last reviewed: 2016-06-30]	carbohydrate phosphorylation ; GO:0046835 | involved_in inferred from biological aspect of ancestor with PANTHER:PTN001610116 <newline> response to endoplasmic reticulum stress ; GO:0034976 | involved_in inferred from high throughput mutant phenotype <newline> pentose metabolic process ; GO:0019321 | involved_in inferred from biological aspect of ancestor with PANTHER:PTN001610116 <newline> carbo…	cytoplasm ; GO:0005737 | is_active_in inferred from biological aspect of ancestor with PANTHER:PTN001610116 <newline> cytoplasm ; GO:0005737 |	D-ribulokinase activity ; GO:0019150 | enables inferred from biological aspect of ancestor with PANTHER:PTN001610116 <newline> D-ribulokinase activity ; GO:0019150 | enables inferred from sequence or structural similarity with UniProtKB:Q96C11 <newline> kinase activity ; GO:0016301 | enables inferred from electronic annotation with InterPro:IPR000577, InterPro:IPR018484, InterPro:IPR018485 <newli…	-	-	This gene is referred to in FlyBase by the symbol Dmel\CG11594 (FBgn0035484). It is a protein_coding_gene from Dmel. It has 4 annotated transcripts and 4 polypeptides (1 unique). Gene sequence location is 3L:4022700..4026011. Its molecular function is described by: kinase activity; phosphotransferase activity, alcohol group as acceptor; D-ribulokinase activity. It is involved in the biological pr…
FBgn0052641	-0.1078	-0.4172	-	-	-	Yes	-	CG32641	-	heat shock protein 40/dnaj co-chaperones	Insufficient genetic data for FlyBase to solicit a summary. [Date last reviewed: 2016-06-30]	chaperone cofactor-dependent protein refolding ; GO:0051085 | involved_in inferred from biological aspect of ancestor with PANTHER:PTN001940805 <newline> ubiquitin-dependent ERAD pathway ; GO:0030433 | involved_in inferred from biological aspect of ancestor with PANTHER:PTN001940805 <newline> cellular response to misfolded protein ; GO:0071218 | involved_in inferred from biological aspect of ance…	endoplasmic reticulum membrane ; GO:0005789 | is_active_in inferred from biological aspect of ancestor with PANTHER:PTN001940805 <newline> endoplasmic reticulum membrane ; GO:0005789 |	Hsp70 protein binding ; GO:0030544 | enables inferred from biological aspect of ancestor with PANTHER:PTN001940805 <newline> Hsp70 protein binding ; GO:0030544 |	-	-	This gene is referred to in FlyBase by the symbol Dmel\CG32641 (FBgn0052641). It is a protein_coding_gene from Dmel. It has one annotated transcript and one polypeptide. Gene sequence location is X:13184478..13184996. Its molecular function is described by: Hsp70 protein binding. It is involved in the biological process described with: cellular response to misfolded protein; ubiquitin-dependent E…
FBgn0034389	-0.0303	0.23019	-	-	-	Yes	-	Mctp	Multiple C2 domain and transmembrane region protein	-	Multiple C2 domain and transmembrane region protein (Mctp) encodes a regulator of both neuronal synaptic plasticity and neurotransmitter secretion. [Date last reviewed: 2019-09-12]	synaptic vesicle exocytosis ; GO:0016079 | involved_in inferred from mutant phenotype inferred from direct assay <newline> regulation of neurotransmitter secretion ; GO:0046928 | involved_in inferred from biological aspect of ancestor with PANTHER:PTN000413636 <newline> regulation of neuronal synaptic plasticity ; GO:0048168 | involved_in inferred from mutant phenotype <newline> regulation of neu…	endoplasmic reticulum membrane ; GO:0005789 | located_in inferred from direct assay <newline> membrane ; GO:0016020 | located_in inferred from sequence or structural similarity with HGNC:26183 <newline> neuromuscular junction ; GO:0031594 | is_active_in inferred from mutant phenotype inferred from direct assay <newline> synaptic vesicle membrane ; GO:0030672 | is_active_in inferred from biologica…	calcium ion binding ; GO:0005509 | enables inferred from biological aspect of ancestor with PANTHER:PTN002473508 <newline> calcium ion binding ; GO:0005509 | enables inferred from direct assay <newline> calcium ion binding ; GO:0005509 | enables inferred from sequence or structural similarity with HGNC:26183 <newline> calcium ion binding ; GO:0005509 |	-	-	The gene Multiple C2 domain and transmembrane region protein is referred to in FlyBase by the symbol Dmel\Mctp (CG15078, FBgn0034389). It is a protein_coding_gene from Dmel. It has 6 annotated transcripts and 6 polypeptides (5 unique). Gene sequence location is 2R:18761758..18774824. Its molecular function is described by: calcium ion binding. It is involved in the biological process described wi…
FBgn0030882	-0.0501	-0.186	-	-	-	Yes	-	Gss1	Glutathione synthetase 1	acid-amino acid ligases	Glutathione synthetase 1 (Gss1) encodes an enzyme that catalyses the production of the cellular antioxidant glutathione by the condensation of gamma-glutamylcysteine and glycine. It is involved in cellular oxidative stress responses. [Date last reviewed: 2019-03-07]	glutathione biosynthetic process ; GO:0006750 | involved_in inferred from electronic annotation with InterPro:IPR005615 <newline> glutathione biosynthetic process ; GO:0006750 |	cytosol ; GO:0005829 | is_active_in inferred from biological aspect of ancestor with PANTHER:PTN000122964 <newline> cytosol ; GO:0005829 |	glutathione binding ; GO:0043295 | enables inferred from biological aspect of ancestor with PANTHER:PTN000122964 <newline> glutathione synthase activity ; GO:0004363 | enables inferred from electronic annotation with InterPro:IPR005615, InterPro:IPR014049 <newline> glutathione synthase activity ; GO:0004363 | enables inferred from biological aspect of ancestor with PANTHER:PTN000122964 <newline> …	-	-	The gene Glutathione synthetase 1 is referred to in FlyBase by the symbol Dmel\Gss1 (CG6835, FBgn0030882). It is a protein_coding_gene from Dmel. It has 7 annotated transcripts and 7 polypeptides (5 unique). Gene sequence location is X:17889547..17898603. Its molecular function is described by: glutathione binding; ATP binding; ligase activity; glutathione synthase activity. It is involved in the…
FBgn0052495	-0.0501	-0.186	-	-	-	Yes	-	Gss2	Glutathione synthetase 2	acid-amino acid ligases	-	detoxification of arsenic-containing substance ; GO:0071722 | involved_in inferred from mutant phenotype <newline> glutathione biosynthetic process ; GO:0006750 | involved_in inferred from electronic annotation with InterPro:IPR005615 inferred from electronic annotation with InterPro:IPR004887, InterPro:IPR005615, InterPro:IPR014042, InterPro:IPR037013 inferred from electronic annotation with Int…	cytosol ; GO:0005829 | is_active_in inferred from biological aspect of ancestor with PANTHER:PTN000122964 <newline> cytosol ; GO:0005829 |	glutathione synthase activity ; GO:0004363 | enables inferred from electronic annotation with InterPro:IPR005615, InterPro:IPR014049 inferred from electronic annotation with InterPro:IPR004887, InterPro:IPR005615, InterPro:IPR014042, InterPro:IPR037013 inferred from electronic annotation with InterPro:IPR004887, InterPro:IPR005615, InterPro:IPR014042, InterPro:IPR014049, InterPro:IPR037013 inferr…	-	-	The gene Glutathione synthetase 2 is referred to in FlyBase by the symbol Dmel\Gss2 (CG32495, FBgn0052495). It is a protein_coding_gene from Dmel. It has 7 annotated transcripts and 7 polypeptides (5 unique). Gene sequence location is X:17899702..17906025. Its molecular function is described by: ligase activity; ATP binding; glutathione binding; glutathione synthase activity. It is involved in th…
FBgn0019990	0.16565	0.1447	-	-	-	Yes	-	Gcn2	Gcn2	unclassified conventional protein kinase domain kinases	Gcn2 (Gcn2) encodes a kinase activated during amino acid starvation to phosphorylate the eIF2 subunit encoded by eIF2╬▒. Gcn2 product plays roles in ageing, dpp signalling, dietary choice and response to infection. [Date last reviewed: 2018-10-04]	protein phosphorylation ; GO:0006468 | involved_in inferred from direct assay <newline> positive regulation of cell size ; GO:0045793 | involved_in inferred from genetic interaction with gig <newline> DNA damage checkpoint signaling ; GO:0000077 | involved_in inferred from electronic annotation with InterPro:IPR016255 <newline> regulation of translational initiation by eIF2 alpha phosphorylation …	cytosol ; GO:0005829 | is_active_in inferred from biological aspect of ancestor with PANTHER:PTN000867953 <newline> cytoplasm ; GO:0005737 | is_active_in inferred from biological aspect of ancestor with PANTHER:PTN000113601 <newline> cytosol ; GO:0005829 | located_in inferred by curator from GO:0004694 <newline> nucleus ; GO:0005634 | is_active_in inferred from biological aspect of ancestor with …	eukaryotic translation initiation factor 2alpha kinase activity ; GO:0004694 | enables inferred from biological aspect of ancestor with PANTHER:PTN000867953 <newline> protein kinase activity ; GO:0004672 | enables inferred from electronic annotation with InterPro:IPR000719, InterPro:IPR008271 <newline> eukaryotic translation initiation factor 2alpha kinase activity ; GO:0004694 | enables inferred…	-	-	The gene Gcn2 is referred to in FlyBase by the symbol Dmel\Gcn2 (CG1609, FBgn0019990). It is a protein_coding_gene from Dmel. It has 3 annotated transcripts and 3 polypeptides (2 unique). Gene sequence location is 3R:31395660..31402013. Its molecular function is described by: ATP binding; eukaryotic translation initiation factor 2alpha kinase activity; protein kinase activity. It is involved in t…
FBgn0261987	0.00485	0.13334	-	-	-	Yes	-	Pxt	Peroxinectin-like	heme peroxidases	Peroxinectin-like (Pxt) encodes a cycloxygenase-like enzyme that contributes to the synthesis of prostaglandins. Prostaglandins activate G protein-coupled receptor signaling. Its roles include oogenesis, sperm individualization, morphogenesis, nucleolar structure, temporal control of gene expression, and regulation of gene amplification. [Date last reviewed: 2019-03-14]	prostaglandin biosynthetic process ; GO:0001516 | involved_in inferred from mutant phenotype <newline> chorion-containing eggshell formation ; GO:0007304 | involved_in inferred from mutant phenotype <newline> hydrogen peroxide metabolic process ; GO:0042743 | involved_in inferred from sequence or structural similarity with UniProtKB:P82600 <newline> follicle cell of egg chamber development ; GO:0…	extracellular space ; GO:0005615 | located_in inferred from direct assay <newline> extracellular space ; GO:0005615 |	peroxidase activity ; GO:0004601 | enables inferred from biological aspect of ancestor with PANTHER:PTN000158755 <newline> heme binding ; GO:0020037 | enables inferred from electronic annotation with InterPro:IPR010255 <newline> peroxidase activity ; GO:0004601 | enables inferred from electronic annotation with InterPro:IPR010255 <newline> peroxidase activity ; GO:0004601 | enables inferred from …	-	Belongs to the peroxidase family. XPO subfamily.	The gene Peroxinectin-like is referred to in FlyBase by the symbol Dmel\Pxt (CG7660, FBgn0261987). It is a protein_coding_gene from Dmel. It has one annotated transcript and one polypeptide. Gene sequence location is 3R:17719454..17722955. Its molecular function is described by: peroxidase activity; heme binding. It is involved in the biological process described with 6 unique terms, many of whic…
FBgn0266178	-	6.37613	-	-	-	-	-	pre-mod(mdg4)-B	-	-	Insufficient genetic data for FlyBase to solicit a summary. [Date last reviewed: 2016-10-13]	biological_process ; GO:0008150 | involved_in no biological data available <newline> biological_process ; GO:0008150 |	cellular_component ; GO:0005575 | is_active_in no biological data available <newline> cellular_component ; GO:0005575 |	molecular_function ; GO:0003674 | enables no biological data available <newline> molecular_function ; GO:0003674 |	-	-	This gene is referred to in FlyBase by the symbol Dmel\pre-mod(mdg4)-B (CG44884, FBgn0266178). It is a protein_coding_gene from Dmel. It has 3 annotated transcripts and 3 polypeptides (1 unique). Gene sequence location is 3R:21354445..21359768. Its molecular function is described by: . It is involved in the biological process described with: . No alleles are reported.
FBgn0037896	0.03292	6.19847	-	-	-	-	-	ninaG	ninaG	glucose-methanol-choline oxidoreductases	ninaG (ninaG) encodes a glucose-methanol-choline oxidoreductase required for the biogenesis of the rhodopsin Chromophore (3S)-3-hydroxyretinal, likely by stimulating conversion between the two enantiomers of 3-hydroxyretinal. [Date last reviewed: 2019-03-14]	retinoid metabolic process ; GO:0001523 | involved_in inferred from mutant phenotype <newline> protein localization to rhabdomere ; GO:1990146 | involved_in inferred from mutant phenotype <newline> rhabdomere morphogenesis ; GO:0061541 | involved_in inferred from mutant phenotype <newline> visual perception ; GO:0007601 | involved_in inferred from mutant phenotype <newline> rhodopsin metabolic pr…	-	flavin adenine dinucleotide binding ; GO:0050660 | enables inferred from electronic annotation with InterPro:IPR000172, InterPro:IPR012132 <newline> oxidoreductase activity, acting on CH-OH group of donors ; GO:0016614 | enables inferred from electronic annotation with InterPro:IPR000172, InterPro:IPR007867 <newline> oxidoreductase activity ; GO:0016491 | enables inferred from biological aspect o…	-	Belongs to the GMC oxidoreductase family.	The gene ninaG is referred to in FlyBase by the symbol Dmel\ninaG (CG6728, FBgn0037896). It is a protein_coding_gene from Dmel. It has 2 annotated transcripts and 2 polypeptides (all unique). Gene sequence location is 3R:11419376..11421693. Its molecular function is described by: oxidoreductase activity; flavin adenine dinucleotide binding; oxidoreductase activity, acting on CH-OH group of donors…
FBgn0038095	-0.0143	-4.1915	-	-	-	-	-	Cyp304a1	CytoChrome P450 304a1	cytoChrome p450 - cyp2 clan	-	-	-	oxidoreductase activity, acting on paired donors, with incorporation or reduction of molecular oxygen ; GO:0016705 | enables inferred from electronic annotation with InterPro:IPR001128, InterPro:IPR002401, InterPro:IPR017972, InterPro:IPR036396 <newline> monooxygenase activity ; GO:0004497 | enables inferred from electronic annotation with InterPro:IPR001128, InterPro:IPR002401, InterPro:IPR03639…	-	Belongs to the cytoChrome P450 family.	The gene CytoChrome P450 304a1 is referred to in FlyBase by the symbol Dmel\Cyp304a1 (CG7241, FBgn0038095). It is a protein_coding_gene from Dmel. It has one annotated transcript and one polypeptide. Gene sequence location is 3R:12963791..12965923. Its molecular function is described by: monooxygenase activity; iron ion binding; heme binding; oxidoreductase activity, acting on paired donors, with…
FBgn0025642	-	-3.893	-	-	-	-	-	CG32812	-	-	-	negative regulation of phosphatase activity ; GO:0010923 | involved_in inferred from sequence or structural similarity with HGNC:17433 <newline> negative regulation of phosphatase activity ; GO:0010923 |	plasma membrane ; GO:0005886 | is_active_in inferred from biological aspect of ancestor with PANTHER:PTN002916525 <newline> plasma membrane ; GO:0005886 | located_in inferred from sequence or structural similarity with HGNC:17433 <newline> plasma membrane ; GO:0005886 |	calcium ion binding ; GO:0005509 | enables inferred from sequence or structural similarity with HGNC:17433 <newline> calcium ion binding ; GO:0005509 | enables inferred from electronic annotation with InterPro:IPR002048 <newline> calcium ion binding ; GO:0005509 |	-	-	This gene is referred to in FlyBase by the symbol Dmel\CG32812 (FBgn0025642). It is a protein_coding_gene from Dmel. It has 2 annotated transcripts and 2 polypeptides (1 unique). Gene sequence location is X:1287290..1288945. Its molecular function is described by: calcium ion binding. It is involved in the biological process described with: negative regulation of phosphatase activity. 8 alleles a…
FBgn0039495	0.70937	3.11817	-	-	-	-	-	CG5909	-	s1a serine proteases - chymotrypsin-like	-	proteolysis ; GO:0006508 | involved_in inferred from electronic annotation with InterPro:IPR001254, InterPro:IPR001314, InterPro:IPR018114 <newline> proteolysis ; GO:0006508 | involved_in inferred from sequence model <newline> proteolysis ; GO:0006508 |	-	serine-type endopeptidase activity ; GO:0004252 | enables inferred from electronic annotation with InterPro:IPR001254, InterPro:IPR001314, InterPro:IPR018114 <newline> serine-type endopeptidase activity ; GO:0004252 | enables inferred from sequence model <newline> serine-type endopeptidase activity ; GO:0004252 |	-	-	This gene is referred to in FlyBase by the symbol Dmel\CG5909 (FBgn0039495). It is a protein_coding_gene from Dmel. It has one annotated transcript and one polypeptide. Gene sequence location is 3R:27161158..27162911. Its molecular function is described by: serine-type endopeptidase activity. It is involved in the biological process described with: proteolysis. 8 alleles are reported. No phenotyp…
FBgn0261649	0.02185	2.85026	-	-	-	-	-	tinc	tincar	-	tincar (tinc) encodes a transmembrane protein involved in the regulation of the development of ommatidial cells. tinc mRNA expression is negatively regulated by the product of svp in a cardioblast subpopulation. [Date last reviewed: 2019-03-14]	regulation of eye photoreceptor cell development ; GO:0042478 | involved_in inferred from mutant phenotype <newline> regulation of eye photoreceptor cell development ; GO:0042478 |	-	molecular_function ; GO:0003674 | enables no biological data available <newline> molecular_function ; GO:0003674 |	-	-	The gene tincar is referred to in FlyBase by the symbol Dmel\tinc (CG31247, FBgn0261649). It is a protein_coding_gene from Dmel. It has 5 annotated transcripts and 5 polypeptides (2 unique). Gene sequence location is 3R:17811541..17872507. Its molecular function is described by: . It is involved in the biological process described with: regulation of eye photoreceptor cell development. 21 alleles…
FBgn0000153	0.12082	2.58415	-	-	-	-	-	b	black	carboxy-lyases	black (b) encodes an aspartate 1-decarboxylase. Mutations of b result in viable flies with a cuticular melanization phenotype. [Date last reviewed: 2018-09-06]	developmental pigmentation ; GO:0048066 | involved_in traceable author statement <newline> carboxylic acid metabolic process ; GO:0019752 | involved_in inferred from electronic annotation with InterPro:IPR002129 <newline> uracil catabolic process ; GO:0006212 | involved_in traceable author statement <newline> beta-alanine biosynthetic process ; GO:0019483 | involved_in traceable author statement …	cytoplasm ; GO:0005737 | is_active_in inferred from biological aspect of ancestor with PANTHER:PTN000242648 <newline> cytoplasm ; GO:0005737 |	pyridoxal phosphate binding ; GO:0030170 | enables inferred from electronic annotation with InterPro:IPR002129 <newline> aspartate 1-decarboxylase activity ; GO:0004068 | enables inferred from direct assay <newline> aspartate 1-decarboxylase activity ; GO:0004068 | enables inferred from mutant phenotype <newline> carbon-carbon lyase activity ; GO:0016830 | enables inferred from electronic annotat…	-	-	The gene black is referred to in FlyBase by the symbol Dmel\b (CG7811, FBgn0000153). It is a protein_coding_gene from Dmel. It has 3 annotated transcripts and 3 polypeptides (2 unique). Gene sequence location is 2L:13821248..13823979. Its molecular function is described by 6 unique terms, many of which group under: catalytic activity; carbon-carbon lyase activity; lyase activity; carboxy-lyase ac…
FBgn0004622	-0.1003	2.36325	-	-	-	-	-	TkR99D	Tachykinin-like receptor at 99D	class a gpcr neuropeptide and protein hormone receptors	-	neuropeptide signaling pathway ; GO:0007218 | involved_in inferred from biological aspect of ancestor with PANTHER:PTN001201778 <newline> neuropeptide signaling pathway ; GO:0007218 | involved_in inferred from direct assay <newline> G protein-coupled receptor signaling pathway ; GO:0007186 | involved_in inferred from electronic annotation with InterPro:IPR000276, InterPro:IPR001681 <newline> nega…	membrane ; GO:0016020 | located_in inferred from electronic annotation with InterPro:IPR000276, InterPro:IPR001681, InterPro:IPR017452 <newline> plasma membrane ; GO:0005886 | located_in inferred from electronic annotation with InterPro:IPR001681 <newline> membrane ; GO:0016020 | located_in inferred from sequence model <newline> plasma membrane ; GO:0005886 | located_in inferred from direct assay…	neuropeptide receptor activity ; GO:0008188 | enables inferred from sequence model <newline> G protein-coupled receptor activity ; GO:0004930 | enables inferred from electronic annotation with InterPro:IPR000276 <newline> tachykinin receptor activity ; GO:0004995 | enables inferred from biological aspect of ancestor with PANTHER:PTN008610149 <newline> tachykinin receptor activity ; GO:0004995 | e…	-	Belongs to the G-protein coupled receptor 1 family.	The gene Tachykinin-like receptor at 99D is referred to in FlyBase by the symbol Dmel\TkR99D (CG7887, FBgn0004622). It is a protein_coding_gene from Dmel. It has 3 annotated transcripts and 3 polypeptides (all unique). Gene sequence location is 3R:29950796..29969447. Its molecular function is described by: tachykinin receptor activity; neuropeptide receptor activity; G protein-coupled receptor ac…
FBgn0263219	0.11448	-1.8683	-	-	-	-	-	Dscam4	Down syndrome cell adhesion molecule 4	down syndrome cell-adhesion molecules	Down syndrome cell adhesion molecule 4 (Dscam4) one of four Dscam paralogs in the D. melanogaster genome. It encodes a homophilic cell adhesion molecule that regulates interactions between dendrites and axons in the visual system. [Date last reviewed: 2019-05-16]	cell adhesion ; GO:0007155 | involved_in inferred from electronic annotation with InterPro:IPR043204 <newline> homophilic cell adhesion via plasma membrane adhesion molecules ; GO:0007156 | involved_in inferred from biological aspect of ancestor with PANTHER:PTN001296633 <newline> axon guidance ; GO:0007411 | involved_in inferred from electronic annotation with InterPro:IPR043204 <newline> dendri…	plasma membrane ; GO:0005886 | located_in inferred from sequence model <newline> plasma membrane ; GO:0005886 | is_active_in inferred from biological aspect of ancestor with PANTHER:PTN001296633 <newline> axon ; GO:0030424 | is_active_in inferred from biological aspect of ancestor with PANTHER:PTN001296633 <newline> plasma membrane ; GO:0005886 | located_in inferred from electronic annotation wit…	cell-cell adhesion mediator activity ; GO:0098632 | enables inferred from biological aspect of ancestor with PANTHER:PTN001296633 <newline> identical protein binding ; GO:0042802 | enables inferred from sequence or structural similarity with Dscam2 <newline> cell-cell adhesion mediator activity ; GO:0098632 | <newline> identical protein binding ; GO:0042802 |	-	-	The gene Down syndrome cell adhesion molecule 4 is referred to in FlyBase by the symbol Dmel\Dscam4 (CG42330, FBgn0263219). It is a protein_coding_gene from Dmel. It has 5 annotated transcripts and 5 polypeptides (3 unique). Gene sequence location is 3L:8238647..8282398. Its molecular function is described by: cell-cell adhesion mediator activity; identical protein binding. It is involved in the …
FBgn0052187	-0.251	1.75147	-	-	-	-	-	CG32187	-	-	Insufficient genetic data for FlyBase to solicit a summary. [Date last reviewed: 2016-06-30]	-	-	-	-	-	This gene is referred to in FlyBase by the symbol Dmel\CG32187 (FBgn0052187). It is a protein_coding_gene from Dmel. It has one annotated transcript and one polypeptide. Gene sequence location is 3L:17804916..17806365. Its molecular function is unknown. The biological processes in which it is involved are not known. 3 alleles are reported. No phenotypic data is available. The phenotypic classes o…
FBgn0037086	-0.1124	1.64476	-	-	-	-	-	CG7202	-	-	Insufficient genetic data for FlyBase to solicit a summary. [Date last reviewed: 2017-07-13]	biological_process ; GO:0008150 | involved_in no biological data available <newline> biological_process ; GO:0008150 |	cellular_component ; GO:0005575 | is_active_in no biological data available <newline> cellular_component ; GO:0005575 |	molecular_function ; GO:0003674 | enables no biological data available <newline> molecular_function ; GO:0003674 |	-	-	This gene is referred to in FlyBase by the symbol Dmel\CG7202 (FBgn0037086). It is a protein_coding_gene from Dmel. It has one annotated transcript and one polypeptide. Gene sequence location is 3L:21491399..21492773. Its molecular function is described by: . It is involved in the biological process described with: . 7 alleles are reported. No phenotypic data is available. The phenotypic classes …
FBgn0035868	0.00759	-1.6307	-	-	-	-	-	CG7194	-	-	Insufficient genetic data for FlyBase to solicit a summary. [Date last reviewed: 2016-06-30]	copper ion homeostasis ; GO:0055070 | involved_in inferred from expression pattern <newline> copper ion homeostasis ; GO:0055070 |	cellular_component ; GO:0005575 | is_active_in no biological data available <newline> cellular_component ; GO:0005575 |	2',3'-cyclic GMP-AMP synthase activity ; GO:0061501 | NOT enables inferred from direct assay <newline> molecular_function ; GO:0003674 | enables no biological data available <newline> 2',3'-cyclic GMP-AMP synthase activity ; GO:0061501 | NOT <newline> molecular_function ; GO:0003674 |	-	Belongs to the mab-21 family.	This gene is referred to in FlyBase by the symbol Dmel\CG7194 (FBgn0035868). It is a protein_coding_gene from Dmel. It has one annotated transcript and one polypeptide. Gene sequence location is 3L:8302364..8304059. Its molecular function is described by: . It is involved in the biological process described with: copper ion homeostasis. 7 alleles are reported. No phenotypic data is available. The…
FBgn0030723	-0.0502	1.29602	-	-	-	-	-	dpr18	defective proboscis extension response 18	defective proboscis extension response	Insufficient genetic data for FlyBase to solicit a summary. [Date last reviewed: 2016-06-30]	synapse organization ; GO:0050808 | involved_in inferred from expression pattern <newline> sensory perception of chemical stimulus ; GO:0007606 | involved_in inferred from sequence or structural similarity with dpr1 <newline> synapse organization ; GO:0050808 | involved_in inferred from biological aspect of ancestor with PANTHER:PTN000589413 <newline> synapse organization ; GO:0050808 | <newline>…	plasma membrane ; GO:0005886 | located_in inferred from sequence model <newline> neuron projection membrane ; GO:0032589 | is_active_in inferred from biological aspect of ancestor with PANTHER:PTN000589413 <newline> plasma membrane ; GO:0005886 | <newline> neuron projection membrane ; GO:0032589 |	molecular_function ; GO:0003674 | enables no biological data available <newline> molecular_function ; GO:0003674 |	-	-	The gene defective proboscis extension response 18 is referred to in FlyBase by the symbol Dmel\dpr18 (CG14948, FBgn0030723). It is a protein_coding_gene from Dmel. It has one annotated transcript and one polypeptide. Gene sequence location is X:16063738..16070304. Its molecular function is described by: . It is involved in the biological process described with: synapse organization; sensory perc…
FBgn0053503	-0.037	1.08923	-	-	-	-	-	Cyp12d1-d	CytoChrome P450 12d1 distal	cytoChrome p450 - mito clan	Cyp12d1-d (Cyp12d1-d) encodes a protein involved in the response to the insecticide dichlorodiphenyltrichloroethane (DDT). [Date last reviewed: 2019-09-12]	vitamin D catabolic process ; GO:0042369 | involved_in inferred from sequence or structural similarity with UniProtKB:Q07973 <newline> response to DDT ; GO:0046680 | involved_in inferred from mutant phenotype <newline> response to insecticide ; GO:0017085 | involved_in inferred from mutant phenotype <newline> vitamin D catabolic process ; GO:0042369 | <newline> response to DDT ; GO:0046680 | <new…	mitochondrion ; GO:0005739 | located_in inferred from sequence or structural similarity with UniProtKB:Q9DBG1 <newline> mitochondrion ; GO:0005739 |	heme binding ; GO:0020037 | enables inferred from electronic annotation with InterPro:IPR001128, InterPro:IPR002401, InterPro:IPR036396 <newline> 1-alpha,25-dihydroxyvitamin D3 24-hydroxylase activity ; GO:0030342 | enables inferred from sequence or structural similarity with UniProtKB:Q07973 <newline> monooxygenase activity ; GO:0004497 | enables inferred from electronic annotation with InterPro…	-	Belongs to the cytoChrome P450 family.	The gene CytoChrome P450 12d1 distal is referred to in FlyBase by the symbol Dmel\Cyp12d1-d (CG33503, FBgn0053503). It is a protein_coding_gene from Dmel. It has one annotated transcript and one polypeptide. Gene sequence location is 2R:11123658..11125647. Its molecular function is described by: oxidoreductase activity, acting on paired donors, with incorporation or reduction of molecular oxygen;…
FBgn0267967	0.23229	-1.0127	-	-	-	-	-	corolla	corolla	-	corolla (corolla) encodes a protein phosphatase 1 binding protein involved in centromere clustering and meiotic nuclear division. [Date last reviewed: 2019-09-12]	female meiotic nuclear division ; GO:0007143 | involved_in inferred from mutant phenotype <newline> synaptonemal complex assembly ; GO:0007130 | involved_in inferred from mutant phenotype <newline> meiotic DNA double-strand break processing involved in reciprocal meiotic recombination ; GO:0010705 | involved_in inferred from mutant phenotype <newline> centromere clustering ; GO:0098653 | involved…	synaptonemal complex ; GO:0000795 | located_in inferred from direct assay <newline> synaptonemal complex ; GO:0000795 |	protein phosphatase 1 binding ; GO:0008157 | enables inferred from physical interaction with flw inferred from physical interaction with Pp1-13C inferred from physical interaction with Pp1╬▒-96A inferred from physical interaction with Pp1-87B <newline> protein phosphatase 1 binding ; GO:0008157 |	-	-	The gene corolla is referred to in FlyBase by the symbol Dmel\corolla (CG8316, FBgn0267967). It is a protein_coding_gene from Dmel. It has 2 annotated transcripts and 2 polypeptides (all unique). Gene sequence location is X:17629791..17632047. Its molecular function is described by: protein phosphatase 1 binding. It is involved in the biological process described with: centromere clustering; fema…
FBgn0039827	0.07566	-0.9855	-	-	-	-	-	CG1544	-	oxoglutarate dehydrogenases	-	tricarboxylic acid cycle ; GO:0006099 | involved_in inferred from electronic annotation with InterPro:IPR011603 <newline> generation of precursor metabolites and energy ; GO:0006091 | involved_in inferred from sequence or structural similarity with UniProtKB:P81895 <newline> tricarboxylic acid cycle ; GO:0006099 | <newline> generation of precursor metabolites and energy ; GO:0006091 |	mitochondrial membrane ; GO:0031966 | located_in inferred from sequence or structural similarity with UniProtKB:P81895 <newline> mitochondrial membrane ; GO:0031966 |	oxoglutarate dehydrogenase (succinyl-transferring) activity ; GO:0004591 | enables inferred from electronic annotation with InterPro:IPR011603 <newline> oxoglutarate dehydrogenase (succinyl-transferring) activity ; GO:0004591 | enables inferred from sequence or structural similarity with UniProtKB:P81895 <newline> thiamine pyrophosphate binding ; GO:0030976 | enables inferred from electronic anno…	-	Belongs to the alpha-ketoglutarate dehydrogenase family.	This gene is referred to in FlyBase by the symbol Dmel\CG1544 (FBgn0039827). It is a protein_coding_gene from Dmel. It has one annotated transcript and one polypeptide. Gene sequence location is 3R:31196916..31203722. Its molecular function is described by: oxoglutarate dehydrogenase (succinyl-transferring) activity; oxidoreductase activity, acting on the aldehyde or oxo group of donors, disulfid…
FBgn0035948	-0.3141	-0.7579	-	-	-	-	-	CG5644	-	ecdysteroid kinase-like	-	-	-	ecdysteroid 22-kinase activity ; GO:0106389 | enables traceable author statement <newline> ecdysteroid 22-kinase activity ; GO:0106389 |	-	-	This gene is referred to in FlyBase by the symbol Dmel\CG5644 (FBgn0035948). It is a protein_coding_gene from Dmel. It has one annotated transcript and one polypeptide. Gene sequence location is 3L:8977395..8979880. Its molecular function is described by: ecdysteroid 22-kinase activity. The biological processes in which it is involved are not known. 6 alleles are reported. No phenotypic data is a…
FBgn0051157	-0.0388	-0.6709	-	-	-	-	-	CG31157	-	-	Insufficient genetic data for FlyBase to solicit a summary. [Date last reviewed: 2016-06-30]	biological_process ; GO:0008150 | involved_in no biological data available <newline> biological_process ; GO:0008150 |	cellular_component ; GO:0005575 | is_active_in no biological data available <newline> cellular_component ; GO:0005575 |	molecular_function ; GO:0003674 | enables no biological data available <newline> molecular_function ; GO:0003674 |	-	-	This gene is referred to in FlyBase by the symbol Dmel\CG31157 (FBgn0051157). It is a protein_coding_gene from Dmel. It has 2 annotated transcripts and 2 polypeptides (all unique). Gene sequence location is 3R:13047731..13049294. Its molecular function is described by: . It is involved in the biological process described with: . 3 alleles are reported. No phenotypic data is available. The phenoty…
FBgn0038020	-0.1909	0.64807	-	-	-	-	-	GstD9	Glutathione S transferase D9	cytosolic glutathione s-transferases	Insufficient genetic data for FlyBase to solicit a summary. [Date last reviewed: 2016-06-30]	glutathione metabolic process ; GO:0006749 | involved_in inferred from direct assay <newline> glutathione metabolic process ; GO:0006749 | involved_in inferred from biological aspect of ancestor with PANTHER:PTN001679864 <newline> glutathione metabolic process ; GO:0006749 |	cytoplasm ; GO:0005737 | located_in inferred from sequence or structural similarity with RGD:70952 <newline> cytoplasm ; GO:0005737 |	glutathione transferase activity ; GO:0004364 | enables inferred from biological aspect of ancestor with PANTHER:PTN001679864 <newline> glutathione transferase activity ; GO:0004364 | enables inferred from direct assay <newline> glutathione transferase activity ; GO:0004364 |	-	-	The gene Glutathione S transferase D9 is referred to in FlyBase by the symbol Dmel\GstD9 (CG10091, FBgn0038020). It is a protein_coding_gene from Dmel. It has 2 annotated transcripts and 2 polypeptides (1 unique). Gene sequence location is 3R:12366163..12367564. Its molecular function is described by: glutathione transferase activity. It is involved in the biological process described with: gluta…
FBgn0032213	-0.3143	-0.628	-	-	-	-	-	CG5390	-	s1a non-peptidase homologs	-	proteolysis ; GO:0006508 | involved_in inferred from biological aspect of ancestor with PANTHER:PTN001207268 <newline> proteolysis ; GO:0006508 | involved_in inferred from electronic annotation with InterPro:IPR001254, InterPro:IPR001314, InterPro:IPR018114 <newline> proteolysis ; GO:0006508 |	extracellular space ; GO:0005615 | is_active_in inferred from biological aspect of ancestor with PANTHER:PTN001207268 <newline> extracellular region ; GO:0005576 | located_in inferred from high throughput direct assay <newline> extracellular space ; GO:0005615 | <newline> extracellular region ; GO:0005576 |	peptidase activity ; GO:0008233 | NOT enables inferred from key residues with MEROPS:S01.960 <newline> serine-type endopeptidase activity ; GO:0004252 | NOT enables inferred from key residues <newline> peptidase activity ; GO:0008233 | NOT <newline> serine-type endopeptidase activity ; GO:0004252 | NOT	-	-	This gene is referred to in FlyBase by the symbol Dmel\CG5390 (FBgn0032213). It is a protein_coding_gene from Dmel. It has 2 annotated transcripts and 2 polypeptides (1 unique). Gene sequence location is 2L:10304069..10306594. Its molecular function is unknown. It is involved in the biological process described with: proteolysis. 12 alleles are reported. No phenotypic data is available. The pheno…
FBgn0029766	-0.2474	0.50088	-	-	-	-	-	CG15784	-	-	Insufficient genetic data for FlyBase to solicit a summary. [Date last reviewed: 2017-07-13]	biological_process ; GO:0008150 | involved_in no biological data available <newline> biological_process ; GO:0008150 |	cellular_component ; GO:0005575 | is_active_in no biological data available <newline> cellular_component ; GO:0005575 |	molecular_function ; GO:0003674 | enables no biological data available <newline> molecular_function ; GO:0003674 |	-	-	This gene is referred to in FlyBase by the symbol Dmel\CG15784 (FBgn0029766). It is a protein_coding_gene from Dmel. It has 2 annotated transcripts and 2 polypeptides (1 unique). Gene sequence location is X:5429571..5432526. Its molecular function is described by: . It is involved in the biological process described with: . 7 alleles are reported. The phenotypes of these alleles manifest in: meso…
FBgn0260768	-0.1245	-0.4952	-	-	-	-	-	CG42566	-	-	Insufficient genetic data for FlyBase to solicit a summary. [Date last reviewed: 2016-06-30]	biological_process ; GO:0008150 | involved_in no biological data available <newline> biological_process ; GO:0008150 |	cellular_component ; GO:0005575 | is_active_in no biological data available <newline> cellular_component ; GO:0005575 |	molecular_function ; GO:0003674 | enables no biological data available <newline> molecular_function ; GO:0003674 |	-	-	This gene is referred to in FlyBase by the symbol Dmel\CG42566 (FBgn0260768). It is a protein_coding_gene from Dmel. It has 2 annotated transcripts and 2 polypeptides (1 unique). Gene sequence location is 2R:22661934..22663241. Its molecular function is described by: . It is involved in the biological process described with: . 6 alleles are reported. No phenotypic data is available. No phenotypic…
FBgn0051431	-0.0943	0.47888	-	-	-	-	-	CG31431	-	-	Insufficient genetic data for FlyBase to solicit a summary. [Date last reviewed: 2016-06-30]	biological_process ; GO:0008150 | involved_in no biological data available <newline> biological_process ; GO:0008150 |	plasma membrane ; GO:0005886 | located_in inferred from sequence or structural similarity with UniProtKB:Q8N441 <newline> plasma membrane ; GO:0005886 |	molecular_function ; GO:0003674 | enables no biological data available <newline> molecular_function ; GO:0003674 |	-	-	This gene is referred to in FlyBase by the symbol Dmel\CG31431 (FBgn0051431). It is a protein_coding_gene from Dmel. It has 3 annotated transcripts and 3 polypeptides (1 unique). Gene sequence location is 3R:21870681..21873640. Its molecular function is described by: . It is involved in the biological process described with: . 9 alleles are reported. The phenotypes of these alleles manifest in: a…
FBgn0031678	-0.1492	-0.4697	-	-	-	-	-	Nepl3	Neprilysin-like 3	neprilysin-like metalloendopeptidases	Insufficient genetic data for FlyBase to solicit a summary. [Date last reviewed: 2016-06-30]	proteolysis ; GO:0006508 | involved_in inferred from electronic annotation with InterPro:IPR000718, InterPro:IPR008753 <newline> proteolysis ; GO:0006508 |	plasma membrane ; GO:0005886 | is_active_in inferred from biological aspect of ancestor with PANTHER:PTN000199753 <newline> plasma membrane ; GO:0005886 |	peptidase activity ; GO:0008233 | NOT enables inferred from key residues with MEROPS:M13.UNW <newline> peptidase activity ; GO:0008233 | NOT enables inferred from key residues <newline> peptidase activity ; GO:0008233 | NOT	-	-	The gene Neprilysin-like 3 is referred to in FlyBase by the symbol Dmel\Nepl3 (CG31918, FBgn0031678). It is a protein_coding_gene from Dmel. It has one annotated transcript and one polypeptide. Gene sequence location is 2L:5055982..5058248. Its molecular function is unknown. It is involved in the biological process described with: proteolysis. 9 alleles are reported. The phenotype of these allele…
FBgn0028476	0.14409	0.45577	-	-	-	-	-	Usp1	Ubiquitin specific protease 1	usp deubiquitinases	-	protein deubiquitination ; GO:0016579 | involved_in inferred from sequence or structural similarity with HGNC:12607 <newline> protein deubiquitination ; GO:0016579 | involved_in inferred from electronic annotation with InterPro:IPR001394 <newline> ubiquitin-dependent protein catabolic process ; GO:0006511 | involved_in inferred from electronic annotation with InterPro:IPR018200 <newline> protein …	cytosol ; GO:0005829 | is_active_in inferred from biological aspect of ancestor with PANTHER:PTN002541993 <newline> nucleus ; GO:0005634 | located_in inferred from sequence or structural similarity with HGNC:12607 <newline> nucleus ; GO:0005634 | is_active_in inferred from biological aspect of ancestor with PANTHER:PTN002541993 <newline> cytosol ; GO:0005829 | <newline> nucleus ; GO:0005634 |	cysteine-type deubiquitinase activity ; GO:0004843 | enables inferred from biological aspect of ancestor with PANTHER:PTN002541993 <newline> cysteine-type deubiquitinase activity ; GO:0004843 | enables inferred from sequence or structural similarity with HGNC:12607 <newline> cysteine-type deubiquitinase activity ; GO:0004843 | enables inferred from electronic annotation with InterPro:IPR001394, I…	-	-	The gene Ubiquitin specific protease 1 is referred to in FlyBase by the symbol Dmel\Usp1 (CG15817, FBgn0028476). It is a protein_coding_gene from Dmel. It has 3 annotated transcripts and 3 polypeptides (1 unique). Gene sequence location is 3R:29229161..29235302. Its molecular function is described by: cysteine-type deubiquitinase activity. It is involved in the biological process described with: …
FBgn0037186	-0.1802	-0.4466	-	-	-	-	-	CG11241	-	transaminases	Insufficient genetic data for FlyBase to solicit a summary. [Date last reviewed: 2016-06-30]	L-alanine catabolic process, by transamination ; GO:0019481 | involved_in inferred from biological aspect of ancestor with PANTHER:PTN002485563 <newline> glyoxylate catabolic process ; GO:0009436 | involved_in inferred from biological aspect of ancestor with PANTHER:PTN002485563 <newline> L-alanine catabolic process, by transamination ; GO:0019481 | <newline> glyoxylate catabolic process ; GO:000…	mitochondrion ; GO:0005739 | is_active_in inferred from biological aspect of ancestor with PANTHER:PTN002485563 <newline> mitochondrion ; GO:0005739 |	alanine-glyoxylate transaminase activity ; GO:0008453 | enables inferred from sequence or structural similarity with UniProtKB:Q9BYV1 <newline> pyridoxal phosphate binding ; GO:0030170 | enables inferred from electronic annotation with InterPro:IPR005814 <newline> transaminase activity ; GO:0008483 | enables inferred from electronic annotation with InterPro:IPR005814 <newline> alanine-glyoxylate …	-	-	This gene is referred to in FlyBase by the symbol Dmel\CG11241 (FBgn0037186). It is a protein_coding_gene from Dmel. It has 3 annotated transcripts and 3 polypeptides (2 unique). Gene sequence location is 3L:22732013..22738420. Its molecular function is described by: alanine-glyoxylate transaminase activity; transaminase activity; pyridoxal phosphate binding; catalytic activity. It is involved in…
FBgn0014417	0.02579	0.44408	-	-	-	-	-	Naglu	N-acetyl-alpha-glucosaminidase	unclassified o-glycosyl hydrolases	-	heparan sulfate proteoglycan catabolic process ; GO:0030200 | involved_in inferred from sequence or structural similarity with UniProtKB:O54752 <newline> heparan sulfate proteoglycan catabolic process ; GO:0030200 |	lysosomal lumen ; GO:0043202 | located_in inferred from sequence or structural similarity with UniProtKB:O54752 <newline> lysosomal lumen ; GO:0043202 | is_active_in inferred from mutant phenotype <newline> lysosomal lumen ; GO:0043202 |	alpha-N-acetylglucosaminidase activity ; GO:0004561 | enables inferred from sequence or structural similarity with UniProtKB:O54752 <newline> alpha-N-acetylglucosaminidase activity ; GO:0004561 |	-	-	The gene N-acetyl-alpha-glucosaminidase is referred to in FlyBase by the symbol Dmel\Naglu (CG13397, FBgn0014417). It is a protein_coding_gene from Dmel. It has 2 annotated transcripts and 2 polypeptides (1 unique). Gene sequence location is 2L:8408888..8411868. Its molecular function is described by: alpha-N-acetylglucosaminidase activity. It is involved in the biological process described with:…
FBgn0053970	0.00104	-0.4079	-	-	-	-	-	osy	oskyddad	abch atp-binding cassette transporter subfamily	Insufficient genetic data for FlyBase to solicit a summary. [Date last reviewed: 2016-06-30]	transmembrane transport ; GO:0055085 | involved_in inferred from electronic annotation with InterPro:IPR000412 <newline> transmembrane transport ; GO:0055085 |	apical plasma membrane ; GO:0016324 | located_in inferred from direct assay <newline> membrane ; GO:0016020 | located_in inferred from electronic annotation with InterPro:IPR013525 <newline> ATP-binding cassette (ABC) transporter complex ; GO:0043190 | part_of inferred from electronic annotation with InterPro:IPR000412 <newline> apical plasma membrane ; GO:0016324 | <newline> membrane ; GO:001602…	ABC-type transporter activity ; GO:0140359 | enables inferred from electronic annotation with InterPro:IPR013525 <newline> ATP hydrolysis activity ; GO:0016887 | enables inferred from electronic annotation with InterPro:IPR003593, InterPro:IPR017871 <newline> ATP binding ; GO:0005524 | enables inferred from electronic annotation with InterPro:IPR003439, InterPro:IPR017871 <newline> ABC-type trans…	-	-	The gene oskyddad is referred to in FlyBase by the symbol Dmel\osy (CG33970, FBgn0053970). It is a protein_coding_gene from Dmel. It has 3 annotated transcripts and 3 polypeptides (2 unique). Gene sequence location is 3R:26318355..26362588. Its molecular function is described by: ATP binding; ATP hydrolysis activity; ABC-type transporter activity. It is involved in the biological process describe…
FBgn0259927	-0.1178	0.40249	-	-	-	-	-	CG42450	-	-	Insufficient genetic data for FlyBase to solicit a summary. [Date last reviewed: 2016-06-30]	G protein-coupled receptor signaling pathway ; GO:0007186 | involved_in inferred from electronic annotation with InterPro:IPR015898, InterPro:IPR036284 <newline> regulation of G protein-coupled receptor signaling pathway ; GO:0008277 | involved_in inferred from biological aspect of ancestor with PANTHER:PTN000090252 <newline> regulation of G protein-coupled receptor signaling pathway ; GO:0008277…	neuron projection ; GO:0043005 | is_active_in inferred from biological aspect of ancestor with PANTHER:PTN000851641 <newline> plasma membrane ; GO:0005886 | is_active_in inferred from biological aspect of ancestor with PANTHER:PTN002907346 <newline> cytoplasm ; GO:0005737 | is_active_in inferred from biological aspect of ancestor with PANTHER:PTN000090252 <newline> neuron projection ; GO:0043005 …	GTPase activator activity ; GO:0005096 | enables inferred from biological aspect of ancestor with PANTHER:PTN000090252 <newline> GTPase activator activity ; GO:0005096 |	-	-	This gene is referred to in FlyBase by the symbol Dmel\CG42450 (FBgn0259927). It is a protein_coding_gene from Dmel. It has 2 annotated transcripts and 2 polypeptides (all unique). Gene sequence location is X:18813297..18830406. Its molecular function is described by: GTPase activator activity. It is involved in the biological process described with: intracellular signal transduction; regulation …
FBgn0030048	-0.0452	0.3566	-	-	-	-	-	CG12112	-	-	Insufficient genetic data for FlyBase to solicit a summary. [Date last reviewed: 2016-06-30]	-	-	-	-	-	This gene is referred to in FlyBase by the symbol Dmel\CG12112 (FBgn0030048). It is a protein_coding_gene from Dmel. It has 2 annotated transcripts and 2 polypeptides (all unique). Gene sequence location is X:8558879..8560192. Its molecular function is unknown. The biological processes in which it is involved are not known. 6 alleles are reported. No phenotypic data is available. The phenotypic c…
FBgn0050104	-0.2462	-0.3511	-	-	-	-	-	NT5E-2	Ecto-5'-nucleotidase 2	nucleotidases	Ecto-5'-nucleotidase 2 (NT5E-2) encodes a glycosyl phosphatidylinositol (GPI)-linked membrane-bound glycoprotein with 5'-nucleotidase activity that converts extracellular AMP to adenosine. [Date last reviewed: 2019-09-26]	dephosphorylation ; GO:0016311 | involved_in inferred from direct assay <newline> AMP catabolic process ; GO:0006196 | involved_in inferred from biological aspect of ancestor with PANTHER:PTN000903092 <newline> nucleotide catabolic process ; GO:0009166 | involved_in inferred from electronic annotation with InterPro:IPR006179, InterPro:IPR008334, InterPro:IPR036907 <newline> dephosphorylation ; GO…	plasma membrane ; GO:0005886 | is_active_in inferred from biological aspect of ancestor with PANTHER:PTN000903092 <newline> plasma membrane ; GO:0005886 |	nucleotide binding ; GO:0000166 | enables inferred from electronic annotation with InterPro:IPR006146 <newline> 5'-nucleotidase activity ; GO:0008253 | enables inferred from biological aspect of ancestor with PANTHER:PTN000903092 <newline> hydrolase activity ; GO:0016787 | enables inferred from electronic annotation with InterPro:IPR004843, InterPro:IPR006179, InterPro:IPR008334, InterPro:IPR0369…	-	-	The gene Ecto-5'-nucleotidase 2 is referred to in FlyBase by the symbol Dmel\NT5E-2 (CG30104, FBgn0050104). It is a protein_coding_gene from Dmel. It has 2 annotated transcripts and 2 polypeptides (1 unique). Gene sequence location is 2R:17485002..17493169. Its molecular function is described by: nucleotide binding; hydrolase activity; metal ion binding; 5'-nucleotidase activity; hydrolase activi…
FBgn0034270	0.26827	-0.3505	-	-	-	-	-	PIG-A	Phosphatidylinositol glycan anchor biosynthesis class A	glycosylphosphatidylinositol-n-acetylglucosaminyltransferase complex	Insufficient genetic data for FlyBase to solicit a summary. [Date last reviewed: 2016-06-30]	GPI anchor biosynthetic process ; GO:0006506 | involved_in inferred from sequence or structural similarity with HGNC:8957 <newline> GPI anchor biosynthetic process ; GO:0006506 | involved_in inferred from electronic annotation with InterPro:IPR013234, InterPro:IPR039507 <newline> GPI anchor biosynthetic process ; GO:0006506 |	glycosylphosphatidylinositol-N-acetylglucosaminyltransferase (GPI-GnT) complex ; GO:0000506 | part_of inferred from electronic annotation with InterPro:IPR039507 <newline> glycosylphosphatidylinositol-N-acetylglucosaminyltransferase (GPI-GnT) complex ; GO:0000506 | part_of inferred from biological aspect of ancestor with PANTHER:PTN000282534 <newline> endoplasmic reticulum membrane ; GO:0005789 |…	phosphatidylinositol N-acetylglucosaminyltransferase activity ; GO:0017176 | enables inferred from electronic annotation with InterPro:IPR039507 <newline> phosphatidylinositol N-acetylglucosaminyltransferase activity ; GO:0017176 | enables inferred from biological aspect of ancestor with PANTHER:PTN000282534 <newline> glycosyltransferase activity ; GO:0016757 | enables inferred from electronic an…	-	-	The gene Phosphatidylinositol glycan anchor biosynthesis class A is referred to in FlyBase by the symbol Dmel\PIG-A (CG6401, FBgn0034270). It is a protein_coding_gene from Dmel. It has 2 annotated transcripts and 2 polypeptides (1 unique). Gene sequence location is 2R:17737622..17739685. Its molecular function is described by: glycosyltransferase activity; phosphatidylinositol N-acetylglucosaminy…
FBgn0022359	0.13722	-0.3329	-	-	-	-	-	Sodh2	Sorbitol dehydrogenase 2	l-iditol 2-dehydrogenases	-	sorbitol catabolic process ; GO:0006062 | involved_in inferred from biological aspect of ancestor with PANTHER:PTN000190705 <newline> sorbitol catabolic process ; GO:0006062 | involved_in inferred from mutant phenotype <newline> sorbitol catabolic process ; GO:0006062 |	-	oxidoreductase activity ; GO:0016491 | enables inferred from electronic annotation with InterPro:IPR002328, InterPro:IPR020843 <newline> L-iditol 2-dehydrogenase activity ; GO:0003939 | enables inferred from mutant phenotype <newline> zinc ion binding ; GO:0008270 | enables inferred from electronic annotation with InterPro:IPR002328 <newline> L-iditol 2-dehydrogenase activity ; GO:0003939 | enabl…	-	-	The gene Sorbitol dehydrogenase 2 is referred to in FlyBase by the symbol Dmel\Sodh2 (CG4649, FBgn0022359). It is a protein_coding_gene from Dmel. It has one annotated transcript and one polypeptide. Gene sequence location is 3R:10876384..10878257. Its molecular function is described by: zinc ion binding; oxidoreductase activity, acting on the CH-OH group of donors, NAD or NADP as acceptor; L-idi…
FBgn0039419	0.00223	-0.3264	-	-	-	-	-	CG12290	-	class a gpcr neuropeptide and protein hormone receptors	Insufficient genetic data for FlyBase to solicit a summary. [Date last reviewed: 2016-06-30]	G protein-coupled receptor signaling pathway ; GO:0007186 | involved_in inferred from sequence or structural similarity <newline> adenylate cyclase-activating adrenergic receptor signaling pathway ; GO:0071880 | involved_in inferred from biological aspect of ancestor with PANTHER:PTN001205212 <newline> G protein-coupled receptor signaling pathway ; GO:0007186 | involved_in inferred from electroni…	membrane ; GO:0016020 | located_in inferred from sequence or structural similarity <newline> membrane ; GO:0016020 | located_in inferred from electronic annotation with InterPro:IPR000276, InterPro:IPR017452 <newline> membrane ; GO:0016020 |	dopamine neurotransmitter receptor activity, coupled via Gi/Go ; GO:0001591 | enables inferred from biological aspect of ancestor with PANTHER:PTN000664816 <newline> G protein-coupled receptor activity ; GO:0004930 | enables inferred from biological aspect of ancestor with PANTHER:PTN002798190 <newline> G protein-coupled receptor activity ; GO:0004930 | enables inferred from sequence or structura…	-	-	This gene is referred to in FlyBase by the symbol Dmel\CG12290 (FBgn0039419). It is a protein_coding_gene from Dmel. It has 2 annotated transcripts and 2 polypeptides (1 unique). Gene sequence location is 3R:26230248..26234700. Its molecular function is described by: G protein-coupled receptor activity; dopamine neurotransmitter receptor activity, coupled via Gi/Go. It is involved in the biologic…
FBgn0034021	0.17436	0.31292	-	-	-	-	-	CG8180	-	-	Insufficient genetic data for FlyBase to solicit a summary. [Date last reviewed: 2016-06-30]	-	-	-	-	-	This gene is referred to in FlyBase by the symbol Dmel\CG8180 (FBgn0034021). It is a protein_coding_gene from Dmel. It has 3 annotated transcripts and 3 polypeptides (2 unique). Gene sequence location is 2R:15472175..15482834. Its molecular function is unknown. The biological processes in which it is involved are not known. 9 alleles are reported. No phenotypic data is available. The phenotypic c…
FBgn0051633	0.01878	0.30887	-	-	-	-	-	CG31633	-	f box only proteins	Insufficient genetic data for FlyBase to solicit a summary. [Date last reviewed: 2016-06-30]	SCF-dependent proteasomal ubiquitin-dependent protein catabolic process ; GO:0031146 | involved_in inferred from sequence model <newline> SCF-dependent proteasomal ubiquitin-dependent protein catabolic process ; GO:0031146 |	SCF ubiquitin ligase complex ; GO:0019005 | part_of inferred from sequence model <newline> SCF ubiquitin ligase complex ; GO:0019005 |	SCF ubiquitin ligase complex binding ; GO:1905761 | enables inferred from biological aspect of ancestor with PANTHER:PTN008673795 <newline> SCF ubiquitin ligase complex binding ; GO:1905761 |	-	-	This gene is referred to in FlyBase by the symbol Dmel\CG31633 (FBgn0051633). It is a protein_coding_gene from Dmel. It has one annotated transcript and one polypeptide. Gene sequence location is 2L:6654760..6656321. Its molecular function is described by: SCF ubiquitin ligase complex binding. It is involved in the biological process described with: SCF-dependent proteasomal ubiquitin-dependent p…
FBgn0033555	0.01155	-0.3077	-	-	-	-	-	RpS15Ab	Ribosomal protein S15Ab	cytoplasmic small ribosomal proteins	Insufficient genetic data for FlyBase to solicit a summary. [Date last reviewed: 2016-06-30]	cytoplasmic translation ; GO:0002181 | involved_in traceable author statement <newline> translation ; GO:0006412 | involved_in inferred from electronic annotation with InterPro:IPR000630, InterPro:IPR035987 <newline> cytoplasmic translation ; GO:0002181 | <newline> translation ; GO:0006412 |	ribosome ; GO:0005840 | located_in inferred from electronic annotation with InterPro:IPR000630, InterPro:IPR035987 <newline> cytosolic small ribosomal subunit ; GO:0022627 | part_of inferred from biological aspect of ancestor with PANTHER:PTN000204723 <newline> cytosolic small ribosomal subunit ; GO:0022627 | part_of traceable author statement <newline> ribosome ; GO:0005840 | <newline> cytosolic…	structural constituent of ribosome ; GO:0003735 | enables inferred from electronic annotation with InterPro:IPR000630, InterPro:IPR035987 <newline> structural constituent of ribosome ; GO:0003735 | enables traceable author statement <newline> structural constituent of ribosome ; GO:0003735 | enables inferred from biological aspect of ancestor with PANTHER:PTN000204723 <newline> structural constit…	-	Belongs to the universal ribosomal protein uS8 family.	The gene Ribosomal protein S15Ab is referred to in FlyBase by the symbol Dmel\RpS15Ab (CG12324, FBgn0033555). It is a protein_coding_gene from Dmel. It has one annotated transcript and one polypeptide. Gene sequence location is 2R:10821676..10822399. Its molecular function is described by: structural constituent of ribosome. It is involved in the biological process described with: cytoplasmic tra…
FBgn0016977	0.31715	0.30325	-	-	-	-	-	spen	split ends	-	-	positive regulation of canonical Wnt signaling pathway ; GO:0090263 | involved_in inferred from genetic interaction with arm inferred from genetic interaction with wg <newline> compound eye development ; GO:0048749 | involved_in inferred from mutant phenotype <newline> axon guidance ; GO:0007411 | involved_in inferred from mutant phenotype <newline> imaginal disc-derived wing vein morphogenesis ;…	nucleus ; GO:0005634 | located_in inferred from direct assay <newline> nucleus ; GO:0005634 | is_active_in inferred from biological aspect of ancestor with PANTHER:PTN002754431 <newline> nucleus ; GO:0005634 |	RNA binding ; GO:0003723 | enables inferred from electronic annotation with InterPro:IPR000504 <newline> mRNA binding ; GO:0003729 | enables inferred from biological aspect of ancestor with PANTHER:PTN001142786 <newline> nucleic acid binding ; GO:0003676 | enables inferred from electronic annotation with InterPro:IPR035979 <newline> RNA binding ; GO:0003723 | <newline> mRNA binding ; GO:0003729 |…	-	Belongs to the RRM Spen family.	The gene split ends is referred to in FlyBase by the symbol Dmel\spen (CG18497, FBgn0016977). It is a protein_coding_gene from Dmel. It has 8 annotated transcripts and 8 polypeptides (7 unique). Gene sequence location is 2L:159032..203397. Its molecular function is described by: RNA binding; mRNA binding; nucleic acid binding. It is involved in the biological process described with 14 unique term…
FBgn0039094	-0.2156	-0.3032	-	-	-	-	-	CG10184	-	aldehyde-lyases	Insufficient genetic data for FlyBase to solicit a summary. [Date last reviewed: 2016-06-30]	threonine catabolic process ; GO:0006567 | involved_in inferred from biological aspect of ancestor with PANTHER:PTN000033149 <newline> glycine biosynthetic process ; GO:0006545 | involved_in inferred from biological aspect of ancestor with PANTHER:PTN000033149 <newline> amino acid metabolic process ; GO:0006520 | involved_in inferred from electronic annotation with InterPro:IPR001597 <newline> th…	cytosol ; GO:0005829 | is_active_in inferred from biological aspect of ancestor with PANTHER:PTN000033149 <newline> cytosol ; GO:0005829 |	lyase activity ; GO:0016829 | enables inferred from electronic annotation with InterPro:IPR001597 <newline> L-allo-threonine aldolase activity ; GO:0008732 | enables inferred from sequence or structural similarity with UniProtKB:P37303 <newline> L-allo-threonine aldolase activity ; GO:0008732 | enables inferred from biological aspect of ancestor with PANTHER:PTN000033149 <newline> catalytic activ…	-	-	This gene is referred to in FlyBase by the symbol Dmel\CG10184 (FBgn0039094). It is a protein_coding_gene from Dmel. It has one annotated transcript and one polypeptide. Gene sequence location is 3R:23602507..23605495. Its molecular function is described by: catalytic activity; L-allo-threonine aldolase activity; lyase activity. It is involved in the biological process described with: threonine c…
FBgn0035770	-0.2947	-0.2919	-	-	-	-	-	pst	pastrel	-	pastrel (pst) encodes a protein involved in long-term memory and protein secretion. [Date last reviewed: 2019-09-19]	protein secretion ; GO:0009306 | involved_in inferred from mutant phenotype <newline> long-term memory ; GO:0007616 | involved_in inferred from mutant phenotype <newline> protein secretion ; GO:0009306 | <newline> long-term memory ; GO:0007616 |	cytosol ; GO:0005829 | located_in inferred from direct assay <newline> cytosol ; GO:0005829 |	molecular_function ; GO:0003674 | enables no biological data available <newline> molecular_function ; GO:0003674 |	-	-	The gene pastrel is referred to in FlyBase by the symbol Dmel\pst (CG8588, FBgn0035770). It is a protein_coding_gene from Dmel. It has 3 annotated transcripts and 3 polypeptides (2 unique). Gene sequence location is 3L:7357275..7360263. Its molecular function is described by: . It is involved in the biological process described with: long-term memory; protein secretion. 17 alleles are reported. N…
FBgn0033887	-0.311	-0.2899	-	-	-	-	-	St4	Sulfotransferase 4	unclassified sulfotransferases	Sulfotransferase 4 (St4) encodes one out of 4 sulfotransferases that catalyze the sulfonation of many proteins, lipids and glycosaminoglycans. [Date last reviewed: 2019-03-14]	sulfation ; GO:0051923 | involved_in inferred from biological aspect of ancestor with PANTHER:PTN007537669 <newline> sulfation ; GO:0051923 | involved_in inferred from direct assay <newline> xenobiotic metabolic process ; GO:0006805 | involved_in inferred from direct assay <newline> sulfation ; GO:0051923 | <newline> xenobiotic metabolic process ; GO:0006805 |	cytoplasm ; GO:0005737 | is_active_in inferred from biological aspect of ancestor with PANTHER:PTN007537669 <newline> cytosol ; GO:0005829 | located_in non-traceable author statement <newline> cytoplasm ; GO:0005737 | <newline> cytosol ; GO:0005829 |	sulfotransferase activity ; GO:0008146 | enables inferred from direct assay <newline> sulfotransferase activity ; GO:0008146 | enables inferred from biological aspect of ancestor with PANTHER:PTN007537669 <newline> sulfotransferase activity ; GO:0008146 | enables inferred from electronic annotation with InterPro:IPR000863 <newline> sulfotransferase activity ; GO:0008146 |	-	-	The gene Sulfotransferase 4 is referred to in FlyBase by the symbol Dmel\St4 (CG6704, FBgn0033887). It is a protein_coding_gene from Dmel. It has 2 annotated transcripts and 2 polypeptides (1 unique). Gene sequence location is 2R:13969910..13971263. Its molecular function is described by: sulfotransferase activity. It is involved in the biological process described with: xenobiotic metabolic proc…
FBgn0034500	-0.2646	-0.2869	-	-	-	-	-	CG11200	-	nadp-retinol dehydrogenases	Insufficient genetic data for FlyBase to solicit a summary. [Date last reviewed: 2016-06-30]	-	endomembrane system ; GO:0012505 | located_in inferred from high throughput direct assay <newline> endomembrane system ; GO:0012505 |	NADP-retinol dehydrogenase activity ; GO:0052650 | enables inferred from sequence or structural similarity with UniProtKB:Q8TC12 <newline> NADP-retinol dehydrogenase activity ; GO:0052650 |	-	-	This gene is referred to in FlyBase by the symbol Dmel\CG11200 (FBgn0034500). It is a protein_coding_gene from Dmel. It has 3 annotated transcripts and 3 polypeptides (1 unique). Gene sequence location is 2R:20304517..20308671. Its molecular function is described by: NADP-retinol dehydrogenase activity. The biological processes in which it is involved are not known. 8 alleles are reported. No phe…
FBgn0031639	-0.3543	-0.2738	-	-	-	-	-	mRpS2	mitochondrial ribosomal protein S2	mitochondrial small ribosomal proteins	-	mitochondrial translation ; GO:0032543 | involved_in inferred from sequence or structural similarity with UniProtKB:P82923 <newline> translation ; GO:0006412 | involved_in inferred from electronic annotation with InterPro:IPR001865, InterPro:IPR005706 <newline> mitochondrial translation ; GO:0032543 | involved_in traceable author statement <newline> mitochondrial translation ; GO:0032543 | <newli…	small ribosomal subunit ; GO:0015935 | part_of inferred from electronic annotation with InterPro:IPR005706 <newline> ribosome ; GO:0005840 | located_in inferred from electronic annotation with InterPro:IPR001865 <newline> mitochondrial small ribosomal subunit ; GO:0005763 | part_of inferred from biological aspect of ancestor with PANTHER:PTN000283442 <newline> mitochondrial small ribosomal subuni…	structural constituent of ribosome ; GO:0003735 | enables traceable author statement <newline> structural constituent of ribosome ; GO:0003735 | enables inferred from electronic annotation with InterPro:IPR001865, InterPro:IPR005706 <newline> structural constituent of ribosome ; GO:0003735 | enables inferred from biological aspect of ancestor with PANTHER:PTN000283441 <newline> structural constit…	-	-	The gene mitochondrial ribosomal protein S2 is referred to in FlyBase by the symbol Dmel\mRpS2 (CG2937, FBgn0031639). It is a protein_coding_gene from Dmel. It has one annotated transcript and one polypeptide. Gene sequence location is 2L:4849439..4850419. Its molecular function is described by: structural constituent of ribosome. It is involved in the biological process described with: translati…
FBgn0262167	0.41784	0.26985	-	-	-	-	-	ana1	anastral spindle 1	-	anastral spindle 1 (ana1) encodes a cytoplasmic protein located in the centrioles, including the sperm giant centriole and proximal centriole-like structure, which assists in centrioles formation. Its roles include coordinated movement behavior, sperm motility, and fertility. [Date last reviewed: 2019-03-07]	centrosome cycle ; GO:0007098 | involved_in inferred from mutant phenotype <newline> flagellated sperm motility ; GO:0030317 | involved_in inferred from mutant phenotype <newline> centriole assembly ; GO:0098534 | involved_in inferred from mutant phenotype <newline> centriole replication ; GO:0007099 | involved_in inferred from mutant phenotype <newline> ciliary basal body organization ; GO:00320…	ciliary basal body ; GO:0036064 | located_in inferred from direct assay <newline> centriole ; GO:0005814 | located_in inferred from direct assay <newline> ciliary basal body ; GO:0036064 | <newline> centriole ; GO:0005814 |	-	-	-	The gene anastral spindle 1 is referred to in FlyBase by the symbol Dmel\ana1 (CG6631, FBgn0262167). It is a protein_coding_gene from Dmel. It has 2 annotated transcripts and 2 polypeptides (1 unique). Gene sequence location is 3R:24530576..24536395. Its molecular function is unknown. It is involved in the biological process described with 8 unique terms, many of which group under: organelle orga…
FBgn0264894	0.44717	-0.2665	-	-	-	-	-	CG44085	-	-	Insufficient genetic data for FlyBase to solicit a summary. [Date last reviewed: 2016-10-13]	-	-	MAP-kinase scaffold activity ; GO:0005078 | enables inferred from biological aspect of ancestor with PANTHER:PTN000492368 <newline> MAP-kinase scaffold activity ; GO:0005078 |	-	-	This gene is referred to in FlyBase by the symbol Dmel\CG44085 (FBgn0264894). It is a protein_coding_gene from Dmel. It has 13 annotated transcripts and 13 polypeptides (11 unique). Gene sequence location is 2L:13261008..13284043. Its molecular function is described by: MAP-kinase scaffold activity. The biological processes in which it is involved are not known. 12 alleles are reported. No phenot…
FBgn0025185	0.20401	0.26505	-	-	-	-	-	az2	az2	c2h2 zinc finger transcription factors	Insufficient genetic data for FlyBase to solicit a summary. [Date last reviewed: 2016-06-30]	regulation of transcription by RNA polymerase II ; GO:0006357 | involved_in inferred from biological aspect of ancestor with PANTHER:PTN000147941 <newline> regulation of DNA-templated transcription ; GO:0006355 | involved_in inferred from sequence or structural similarity with gl <newline> regulation of transcription by RNA polymerase II ; GO:0006357 | <newline> regulation of DNA-templated transc…	nucleus ; GO:0005634 | is_active_in inferred from biological aspect of ancestor with PANTHER:PTN000147941 <newline> nucleus ; GO:0005634 |	RNA polymerase II transcription regulatory region sequence-specific DNA binding ; GO:0000977 | enables inferred from biological aspect of ancestor with PANTHER:PTN000147941 <newline> DNA-binding transcription factor activity, RNA polymerase II-specific ; GO:0000981 | enables inferred from biological aspect of ancestor with PANTHER:PTN000147941 <newline> DNA-binding transcription factor activity ;…	-	-	The gene az2 is referred to in FlyBase by the symbol Dmel\az2 (CG1605, FBgn0025185). It is a protein_coding_gene from Dmel. It has one annotated transcript and one polypeptide. Gene sequence location is 2R:7510622..7512749. Its molecular function is described by: DNA-binding transcription factor activity, RNA polymerase II-specific; RNA polymerase II transcription regulatory region sequence-speci…
FBgn0025885	-0.1213	-0.2648	-	-	-	-	-	Inos	myo-inositol-1-phosphate synthase	intramolecular lyases	Insufficient genetic data for FlyBase to solicit a summary. [Date last reviewed: 2016-06-30]	inositol biosynthetic process ; GO:0006021 | involved_in inferred from electronic annotation with InterPro:IPR002587 <newline> inositol biosynthetic process ; GO:0006021 | involved_in inferred from biological aspect of ancestor with PANTHER:PTN000161823 <newline> inositol biosynthetic process ; GO:0006021 | involved_in inferred from sequence or structural similarity with SGD:S000003689 <newline> …	cytoplasm ; GO:0005737 | is_active_in inferred from biological aspect of ancestor with PANTHER:PTN000161823 <newline> cytoplasm ; GO:0005737 | located_in inferred from sequence or structural similarity with SGD:S000003689 <newline> cytoplasm ; GO:0005737 |	inositol-3-phosphate synthase activity ; GO:0004512 | enables inferred from biological aspect of ancestor with PANTHER:PTN000161823 <newline> inositol-3-phosphate synthase activity ; GO:0004512 | enables inferred from electronic annotation with InterPro:IPR002587 <newline> inositol-3-phosphate synthase activity ; GO:0004512 | enables inferred from sequence or structural similarity with SGD:S00000…	Polyol metabolism; myo-inositol biosynthesis; myo-inositol from D-glucose 6-phosphate: step 1/2.	Belongs to the myo-inositol 1-phosphate synthase family.	The gene myo-inositol-1-phosphate synthase is referred to in FlyBase by the symbol Dmel\Inos (CG11143, FBgn0025885). It is a protein_coding_gene from Dmel. It has one annotated transcript and one polypeptide. Gene sequence location is 2R:7454922..7458874. Its molecular function is described by: inositol-3-phosphate synthase activity. It is involved in the biological process described with: inosit…
FBgn0260008	-0.13	-0.2642	-	-	-	-	-	UQCR-11	Ubiquinol-cytoChrome c reductase 11 kDa subunit	mitochondrial complex iii - supernumerary subunits	Insufficient genetic data for FlyBase to solicit a summary. [Date last reviewed: 2016-06-30]	mitochondrial electron transport, ubiquinol to cytoChrome c ; GO:0006122 | involved_in inferred from electronic annotation with InterPro:IPR003422 <newline> mitochondrial electron transport, ubiquinol to cytoChrome c ; GO:0006122 | involved_in inferred from sequence or structural similarity with UniProtKB:P00127 <newline> mitochondrial electron transport, ubiquinol to cytoChrome c ; GO:0006122 | …	mitochondrial respiratory chain complex III ; GO:0005750 | part_of inferred from biological aspect of ancestor with PANTHER:PTN000393767 <newline> mitochondrial respiratory chain complex III ; GO:0005750 | part_of inferred from electronic annotation with InterPro:IPR003422 <newline> mitochondrial respiratory chain complex III ; GO:0005750 | part_of inferred from sequence or structural similarity …	-	-	-	The gene Ubiquinol-cytoChrome c reductase 11 kDa subunit is referred to in FlyBase by the symbol Dmel\UQCR-11 (CG41623, FBgn0260008). It is a protein_coding_gene from Dmel. It has 5 annotated transcripts and 5 polypeptides (2 unique). Gene sequence location is 3L:25120709..25126171. Its molecular function is unknown. It is involved in the biological process described with: mitochondrial electron …
FBgn0022160	-0.3625	-0.2603	-	-	-	-	-	Gpo1	Glycerophosphate oxidase 1	glycerol-3-phosphate dehydrogenases (quinone)	Glycerophosphate oxidase 1 (Gpo1) encodes a mitochondrial inner membrane protein with glycerol-3-phosphate dehydrogenase activity. [Date last reviewed: 2019-03-07]	glycerophosphate shuttle ; GO:0006127 | involved_in inferred from mutant phenotype <newline> flight behavior ; GO:0007629 | involved_in inferred from mutant phenotype <newline> glycerol-3-phosphate metabolic process ; GO:0006072 | involved_in inferred from electronic annotation with InterPro:IPR000447 <newline> glycerophosphate shuttle ; GO:0006127 | <newline> flight behavior ; GO:0007629 | <newl…	mitochondrion ; GO:0005739 | located_in inferred from high throughput direct assay <newline> glycerol-3-phosphate dehydrogenase complex ; GO:0009331 | part_of inferred from electronic annotation with InterPro:IPR000447 <newline> mitochondrion ; GO:0005739 | located_in inferred by curator from GO:0004368,GO:0006127 <newline> mitochondrial inner membrane ; GO:0005743 | located_in inferred from dire…	calcium ion binding ; GO:0005509 | enables inferred from electronic annotation with InterPro:IPR002048 <newline> glycerol-3-phosphate dehydrogenase (quinone) activity ; GO:0004368 | enables inferred from mutant phenotype <newline> oxidoreductase activity ; GO:0016491 | enables inferred from electronic annotation with InterPro:IPR006076 <newline> glycerol-3-phosphate dehydrogenase (quinone) activi…	-	-	The gene Glycerophosphate oxidase 1 is referred to in FlyBase by the symbol Dmel\Gpo1 (CG8256, FBgn0022160). It is a protein_coding_gene from Dmel. It has 4 annotated transcripts and 4 polypeptides (1 unique). Gene sequence location is 2R:15857752..15862755. Its molecular function is described by: calcium ion binding; glycerol-3-phosphate dehydrogenase (quinone) activity; oxidoreductase activity.…
FBgn0012034	-0.0234	-0.2539	-	-	-	-	-	AcCoAS	Acetyl Coenzyme A synthase	acyl-coa synthetases	-	photoreceptor cell maintenance ; GO:0045494 | involved_in inferred from genetic interaction with mir-210 <newline> acetyl-CoA biosynthetic process ; GO:0006085 | involved_in inferred from biological aspect of ancestor with PANTHER:PTN000644161 <newline> acetyl-CoA biosynthetic process from acetate ; GO:0019427 | involved_in inferred from electronic annotation with InterPro:IPR011904 <newline> fat…	-	acetate-CoA ligase activity ; GO:0003987 | enables inferred from biological aspect of ancestor with PANTHER:PTN000644161 <newline> AMP binding ; GO:0016208 | enables inferred from electronic annotation with InterPro:IPR011904 <newline> acetate-CoA ligase activity ; GO:0003987 | enables inferred from electronic annotation with InterPro:IPR011904 <newline> short-chain fatty acid-CoA ligase activity…	-	Belongs to the ATP-dependent AMP-binding enzyme family.	The gene Acetyl Coenzyme A synthase is referred to in FlyBase by the symbol Dmel\AcCoAS (CG9390, FBgn0012034). It is a protein_coding_gene from Dmel. It has 3 annotated transcripts and 3 polypeptides (2 unique). Gene sequence location is 3L:21270722..21280243. Its molecular function is described by: short-chain fatty acid-CoA ligase activity; acetate-CoA ligase activity; AMP binding. It is involv…
FBgn0039098	-0.1373	0.25388	-	-	-	-	-	GILT3	Gamma-interferon-inducible lysosomal thiol reductase 3	gamma-interferon-inducible lysosomal thiol reductases	Insufficient genetic data for FlyBase to solicit a summary. [Date last reviewed: 2016-06-30]	-	cellular_component ; GO:0005575 | is_active_in no biological data available <newline> cellular_component ; GO:0005575 |	oxidoreductase activity, acting on a sulfur group of donors ; GO:0016667 | enables inferred from sequence or structural similarity with UniProtKB:P13284 <newline> oxidoreductase activity, acting on a sulfur group of donors, disulfide as acceptor ; GO:0016671 | enables inferred from electronic annotation with InterPro:IPR004911 <newline> oxidoreductase activity ; GO:0016491 | enables inferred from…	-	Belongs to the GILT family.	The gene Gamma-interferon-inducible lysosomal thiol reductase 3 is referred to in FlyBase by the symbol Dmel\GILT3 (CG13822, FBgn0039098). It is a protein_coding_gene from Dmel. It has one annotated transcript and one polypeptide. Gene sequence location is 3R:23677358..23678421. Its molecular function is described by: oxidoreductase activity, acting on a sulfur group of donors; oxidoreductase act…
FBgn0042178	-0.1221	-0.2513	-	-	-	-	-	Apl	Apollo	-	-	protein import into nucleus ; GO:0006606 | involved_in inferred from electronic annotation with InterPro:IPR040122 <newline> protein import into nucleus ; GO:0006606 | involved_in inferred from biological aspect of ancestor with PANTHER:PTN000055427 <newline> intracellular protein transport ; GO:0006886 | involved_in inferred from electronic annotation with InterPro:IPR001494 <newline> protein im…	nucleus ; GO:0005634 | is_active_in inferred from biological aspect of ancestor with PANTHER:PTN000055427 <newline> cytoplasm ; GO:0005737 | is_active_in inferred from biological aspect of ancestor with PANTHER:PTN000055427 <newline> nucleus ; GO:0005634 | <newline> cytoplasm ; GO:0005737 |	nuclear localization sequence binding ; GO:0008139 | enables inferred from biological aspect of ancestor with PANTHER:PTN000055427 <newline> small GTPase binding ; GO:0031267 | enables inferred from electronic annotation with InterPro:IPR001494 <newline> nuclear import signal receptor activity ; GO:0061608 | enables inferred from biological aspect of ancestor with PANTHER:PTN000055427 <newline> n…	-	-	The gene Apollo is referred to in FlyBase by the symbol Dmel\Apl (CG32165, FBgn0042178). It is a protein_coding_gene from Dmel. It has 3 annotated transcripts and 3 polypeptides (2 unique). Gene sequence location is 3L:16595181..16600459. Its molecular function is described by: nuclear import signal receptor activity; nuclear localization sequence binding; small GTPase binding. It is involved in …
FBgn0020513	-0.193	-0.2506	-	-	-	-	-	Paics	PAICS bifunctional enzyme	acid-amino acid ligases	PAICS bifunctional enzyme (Paics) encodes an essential enzyme in the pathway for de novo synthesis of the purine nucleotide inosine monophosphate (IMP). IMP is the precursor for purine nucleotides required for nucleic acids, energy transfer, cell signaling, and coenzymes. [Date last reviewed: 2019-03-14]	purine nucleotide biosynthetic process ; GO:0006164 | involved_in inferred from electronic annotation with InterPro:IPR018236 <newline> 'de novo' IMP biosynthetic process ; GO:0006189 | involved_in inferred from mutant phenotype <newline> 'de novo' IMP biosynthetic process ; GO:0006189 | involved_in inferred from biological aspect of ancestor with PANTHER:PTN000906426 <newline> 'de novo' IMP bios…	cytoplasm ; GO:0005737 | located_in inferred from sequence or structural similarity with SGD:S000005654 <newline> cytosol ; GO:0005829 | located_in inferred from high throughput direct assay <newline> cytoplasm ; GO:0005737 | <newline> cytosol ; GO:0005829 |	phosphoribosylaminoimidazolesuccinocarboxamide synthase activity ; GO:0004639 | enables inferred from biological aspect of ancestor with PANTHER:PTN000906426 <newline> phosphoribosylaminoimidazolesuccinocarboxamide synthase activity ; GO:0004639 | enables inferred from electronic annotation with InterPro:IPR018236 <newline> phosphoribosylaminoimidazole carboxylase activity ; GO:0004638 | enables …	Purine metabolism; IMP biosynthesis via de novo pathway; 5-amino-1-(5-phospho-D-ribosyl)imidazole-4-carboxamide from 5-amino-1-(5-phospho-D-ribosyl)imidazole-4-carboxylate: step 1/2. Purine metabolism; IMP biosynthesis via de novo pathway; 5-amino-1-(5-phospho-D-ribosyl)imidazole-4-carboxylate from 5-amino-1-(5-phospho-D-ribosyl)imidazole (carboxylase route): step 1/1.	-	The gene PAICS bifunctional enzyme is referred to in FlyBase by the symbol Dmel\Paics (CG3989, FBgn0020513). It is a protein_coding_gene from Dmel. It has 2 annotated transcripts and 2 polypeptides (all unique). Gene sequence location is X:12757036..12760617. Its molecular function is described by: phosphoribosylaminoimidazolesuccinocarboxamide synthase activity; phosphoribosylaminoimidazole carb…
FBgn0038183	-0.0772	-0.2479	-	-	-	-	-	CG9286	-	-	-	regulation of protein kinase activity ; GO:0045859 | involved_in inferred from sequence or structural similarity with HGNC:978 <newline> regulation of protein kinase activity ; GO:0045859 |	nucleus ; GO:0005634 | is_active_in inferred from biological aspect of ancestor with PANTHER:PTN000327451 <newline> nucleus ; GO:0005634 |	protein kinase regulator activity ; GO:0019887 | enables inferred from sequence or structural similarity with HGNC:978 <newline> protein kinase regulator activity ; GO:0019887 |	-	Belongs to the BCP1 family.	This gene is referred to in FlyBase by the symbol Dmel\CG9286 (FBgn0038183). It is a protein_coding_gene from Dmel. It has one annotated transcript and one polypeptide. Gene sequence location is 3R:13780964..13782082. Its molecular function is described by: protein kinase regulator activity. It is involved in the biological process described with: regulation of protein kinase activity. 3 alleles …
FBgn0004797	0.00465	-0.2458	-	-	-	-	-	mdy	midway	diacylglycerol o-acyltransferases	midway (mdy) encodes an acyl coenzyme A: diacylglycerol acyltransferase that functions in the formation of triglycerides. Lack of mdy leads to female sterility and impaired fat metabolism in larvae and adults. [Date last reviewed: 2019-03-14]	negative regulation of lipid storage ; GO:0010888 | involved_in inferred from direct assay <newline> triglyceride biosynthetic process ; GO:0019432 | involved_in inferred from biological aspect of ancestor with PANTHER:PTN000045226 <newline> oogenesis ; GO:0048477 | involved_in inferred from high throughput mutant phenotype <newline> triglyceride biosynthetic process ; GO:0019432 | involved_in in…	endoplasmic reticulum membrane ; GO:0005789 | is_active_in inferred from biological aspect of ancestor with PANTHER:PTN000045225 <newline> endoplasmic reticulum membrane ; GO:0005789 |	O-acyltransferase activity ; GO:0008374 | enables inferred from electronic annotation with InterPro:IPR014371 <newline> diacylglycerol O-acyltransferase activity ; GO:0004144 | enables inferred from direct assay <newline> diacylglycerol O-acyltransferase activity ; GO:0004144 | enables inferred from electronic annotation with InterPro:IPR027251 <newline> diacylglycerol O-acyltransferase activity …	-	-	The gene midway is referred to in FlyBase by the symbol Dmel\mdy (CG31991, FBgn0004797). It is a protein_coding_gene from Dmel. It has 4 annotated transcripts and 4 polypeptides (1 unique). Gene sequence location is 2L:16816660..16826964. Its molecular function is described by: O-acyltransferase activity; diacylglycerol O-acyltransferase activity. It is involved in the biological process describe…
FBgn0005696	0.22759	0.24547	-	-	-	-	-	PolA2	DNA polymerase alpha subunit 2	dna polymerase alpha-primase	-	DNA-templated DNA replication ; GO:0006261 | involved_in inferred from direct assay <newline> DNA replication ; GO:0006260 | involved_in inferred from electronic annotation with InterPro:IPR007185 <newline> DNA replication initiation ; GO:0006270 | involved_in inferred from sequence or structural similarity with UniProtKB:P38121 <newline> DNA replication initiation ; GO:0006270 | involved_in infe…	alpha DNA polymerase:primase complex ; GO:0005658 | part_of inferred from sequence or structural similarity with UniProtKB:P38121 <newline> alpha DNA polymerase:primase complex ; GO:0005658 | part_of inferred from direct assay <newline> nucleus ; GO:0005634 | located_in inferred from sequence or structural similarity with UniProtKB:P38121 <newline> nuclear envelope ; GO:0005635 | located_in infer…	DNA binding ; GO:0003677 | enables inferred from electronic annotation with InterPro:IPR007185 <newline> DNA binding ; GO:0003677 |	-	Belongs to the DNA polymerase alpha subunit B family.	The gene DNA polymerase alpha subunit 2 is referred to in FlyBase by the symbol Dmel\PolA2 (CG5923, FBgn0005696). It is a protein_coding_gene from Dmel. It has one annotated transcript and one polypeptide. Gene sequence location is 3R:27239163..27241228. Its molecular function is described by: DNA binding. It is involved in the biological process described with: DNA replication initiation; DNA re…
FBgn0034724	-0.1402	-0.2429	-	-	-	-	-	babos	babos	-	babos (babos) encodes a cell surface protein that belongs to the group of immunoglobulin superfamily cell adhesion molecules. If functions in learning and memory, as well as in developmental dendrite plasticity. [Date last reviewed: 2019-03-07]	regulation of dendrite morphogenesis ; GO:0048814 | involved_in inferred from mutant phenotype <newline> regulation of dendrite morphogenesis ; GO:0048814 |	perivitelline space ; GO:0098595 | located_in inferred from high throughput direct assay <newline> perivitelline space ; GO:0098595 |	-	-	-	The gene babos is referred to in FlyBase by the symbol Dmel\babos (CG3624, FBgn0034724). It is a protein_coding_gene from Dmel. It has 2 annotated transcripts and 2 polypeptides (1 unique). Gene sequence location is 2R:22393876..22402059. Its molecular function is unknown. It is involved in the biological process described with: regulation of dendrite morphogenesis. 18 alleles are reported. The p…
FBgn0039241	-0.0481	-0.2416	-	-	-	-	-	CG11089	-	unclassified carbon-nitrogen hydrolases (non-peptidase)	Insufficient genetic data for FlyBase to solicit a summary. [Date last reviewed: 2016-06-30]	wound healing ; GO:0042060 | involved_in inferred from high throughput mutant phenotype <newline> purine nucleotide biosynthetic process ; GO:0006164 | involved_in inferred from electronic annotation with InterPro:IPR002695 <newline> 'de novo' IMP biosynthetic process ; GO:0006189 | involved_in inferred from biological aspect of ancestor with PANTHER:PTN000190296 <newline> wound healing ; GO:0042…	cytosol ; GO:0005829 | is_active_in inferred from biological aspect of ancestor with PANTHER:PTN000190296 <newline> cytosol ; GO:0005829 |	phosphoribosylaminoimidazolecarboxamide formyltransferase activity ; GO:0004643 | enables inferred from biological aspect of ancestor with PANTHER:PTN000190296 <newline> IMP cyclohydrolase activity ; GO:0003937 | enables inferred from biological aspect of ancestor with PANTHER:PTN000190296 <newline> IMP cyclohydrolase activity ; GO:0003937 | enables inferred from electronic annotation with InterP…	-	-	This gene is referred to in FlyBase by the symbol Dmel\CG11089 (FBgn0039241). It is a protein_coding_gene from Dmel. It has 2 annotated transcripts and 2 polypeptides (1 unique). Gene sequence location is 3R:24877045..24881478. Its molecular function is described by: IMP cyclohydrolase activity; catalytic activity; phosphoribosylaminoimidazolecarboxamide formyltransferase activity. It is involved…
FBgn0260986	0.12543	0.23204	-	-	-	-	-	mei-38	meiotic 38	-	meiotic 38 (mei-38) encodes a microtubule-associated protein that functions in mitosis and meiosis. [Date last reviewed: 2019-03-14]	homologous Chromosome segregation ; GO:0045143 | involved_in inferred from mutant phenotype <newline> microtubule bundle formation ; GO:0001578 | involved_in inferred from direct assay <newline> reciprocal meiotic recombination ; GO:0007131 | involved_in inferred from mutant phenotype <newline> mitotic spindle organization ; GO:0007052 | involved_in inferred from mutant phenotype <newline> female…	spindle ; GO:0005819 | located_in inferred from direct assay <newline> polar microtubule ; GO:0005827 | located_in inferred from direct assay <newline> kinetochore microtubule ; GO:0005828 | located_in inferred from direct assay <newline> mitotic spindle ; GO:0072686 | colocalizes_with inferred from direct assay <newline> spindle ; GO:0005819 | <newline> polar microtubule ; GO:0005827 | <newline>…	microtubule binding ; GO:0008017 | enables inferred from direct assay <newline> microtubule binding ; GO:0008017 |	-	-	The gene meiotic 38 is referred to in FlyBase by the symbol Dmel\mei-38 (CG14781, FBgn0260986). It is a protein_coding_gene from Dmel. It has 3 annotated transcripts and 3 polypeptides (all unique). Gene sequence location is X:1477063..1481420. Its molecular function is described by: microtubule binding. It is involved in the biological process described with 8 unique terms, many of which group u…
FBgn0014076	-0.3757	-0.2231	-	-	-	-	-	Vm32E	Vitelline membrane 32E	vitelline membrane proteins	Vitelline membrane 32E (Vm32E) encodes a structural component of the vitelline membrane and the endochorion layer. [Date last reviewed: 2019-03-21]	vitelline membrane formation involved in chorion-containing eggshell formation ; GO:0007305 | involved_in inferred from mutant phenotype <newline> vitelline membrane formation involved in chorion-containing eggshell formation ; GO:0007305 |	extracellular space ; GO:0005615 | located_in inferred from direct assay <newline> egg chorion ; GO:0042600 | located_in inferred from direct assay <newline> vitelline envelope ; GO:0060388 | located_in inferred from direct assay <newline> extracellular space ; GO:0005615 | <newline> egg chorion ; GO:0042600 | <newline> vitelline envelope ; GO:0060388 |	structural constituent of vitelline membrane ; GO:0008316 | enables inferred from mutant phenotype <newline> structural constituent of vitelline membrane ; GO:0008316 |	-	Belongs to the vitelline membrane family.	The gene Vitelline membrane 32E is referred to in FlyBase by the symbol Dmel\Vm32E (CG16874, FBgn0014076). It is a protein_coding_gene from Dmel. It has 2 annotated transcripts and 2 polypeptides (1 unique). Gene sequence location is 2L:11171167..11171665. Its molecular function is described by: structural constituent of vitelline membrane. It is involved in the biological process described with:…
FBgn0263490	0.08346	0.21895	-	-	-	-	-	mld	molting defective	c2h2 zinc finger transcription factors	molting defective (mld) encodes a nuclear zinc finger protein required for ecdysone biosynthesis. [Date last reviewed: 2019-03-14]	long-term memory ; GO:0007616 | involved_in inferred from mutant phenotype <newline> positive regulation of circadian sleep/wake cycle, sleep ; GO:0045938 | involved_in inferred from mutant phenotype <newline> regulation of transcription by RNA polymerase II ; GO:0006357 | involved_in inferred from biological aspect of ancestor with PANTHER:PTN002393781 <newline> ecdysone biosynthetic process ; G…	nucleus ; GO:0005634 | is_active_in inferred from biological aspect of ancestor with PANTHER:PTN002393781 <newline> nucleus ; GO:0005634 | located_in inferred from direct assay <newline> nucleus ; GO:0005634 | located_in inferred from electronic annotation with InterPro:IPR012934 <newline> nucleus ; GO:0005634 |	RNA polymerase II cis-regulatory region sequence-specific DNA binding ; GO:0000978 | enables inferred from biological aspect of ancestor with PANTHER:PTN002393781 <newline> zinc ion binding ; GO:0008270 | enables inferred from electronic annotation with InterPro:IPR012934 <newline> DNA-binding transcription activator activity, RNA polymerase II-specific ; GO:0001228 | enables inferred from biolog…	-	-	The gene molting defective is referred to in FlyBase by the symbol Dmel\mld (CG34100, FBgn0263490). It is a protein_coding_gene from Dmel. It has 5 annotated transcripts and 5 polypeptides (4 unique). Gene sequence location is 3R:24585653..24623899. Its molecular function is described by: zinc ion binding; DNA-binding transcription activator activity, RNA polymerase II-specific; RNA polymerase II…
FBgn0259734	0.49359	0.21792	-	-	-	-	-	Nost	Nostrin	-	Nostrin (Nost) encodes a lipid binding protein involved in epithelial cell differentiation, plasma membrane tubulation and adherens junction organization. [Date last reviewed: 2019-09-12]	plasma membrane organization ; GO:0007009 | involved_in inferred from genetic interaction with Cip4 <newline> imaginal disc-derived wing hair organization ; GO:0035317 | involved_in inferred from genetic interaction with Cip4 <newline> germarium-derived female germ-line cyst encapsulation ; GO:0030708 | involved_in inferred from genetic interaction with Cip4 <newline> plasma membrane tubulation ;…	cytoplasm ; GO:0005737 | is_active_in inferred from biological aspect of ancestor with PANTHER:PTN002747256 <newline> plasma membrane ; GO:0005886 | is_active_in inferred from biological aspect of ancestor with PANTHER:PTN002747256 <newline> endosome ; GO:0005768 | located_in inferred from direct assay <newline> cytoplasm ; GO:0005737 | <newline> plasma membrane ; GO:0005886 | <newline> endosome …	lipid binding ; GO:0008289 | enables inferred from direct assay <newline> phospholipid binding ; GO:0005543 | enables inferred from sequence model <newline> lipid binding ; GO:0008289 | <newline> phospholipid binding ; GO:0005543 |	-	-	The gene Nostrin is referred to in FlyBase by the symbol Dmel\Nost (CG42388, FBgn0259734). It is a protein_coding_gene from Dmel. It has 6 annotated transcripts and 6 polypeptides (5 unique). Gene sequence location is X:9030205..9054575. Its molecular function is described by: phospholipid binding; lipid binding. It is involved in the biological process described with: plasma membrane tubulation;…
FBgn0022338	0.16839	0.21778	-	-	-	-	-	dnk	deoxyribonucleoside kinase	nucleoside kinases	Insufficient genetic data for FlyBase to solicit a summary. [Date last reviewed: 2016-06-30]	nucleoside salvage ; GO:0043174 | involved_in inferred from direct assay <newline> nucleoside phosphate biosynthetic process ; GO:1901293 | involved_in inferred from direct assay <newline> nucleobase-containing compound metabolic process ; GO:0006139 | involved_in inferred from electronic annotation with InterPro:IPR002624 <newline> nucleoside salvage ; GO:0043174 | <newline> nucleoside phosphate…	mitochondrion ; GO:0005739 | is_active_in inferred from biological aspect of ancestor with PANTHER:PTN002236975 <newline> cytoplasm ; GO:0005737 | located_in inferred from direct assay <newline> cytoplasm ; GO:0005737 | is_active_in inferred from biological aspect of ancestor with PANTHER:PTN000053758 <newline> mitochondrion ; GO:0005739 | <newline> cytoplasm ; GO:0005737 |	deoxyadenosine kinase activity ; GO:0004136 | enables inferred from direct assay <newline> uridine kinase activity ; GO:0004849 | enables inferred from direct assay <newline> deoxynucleoside kinase activity ; GO:0019136 | enables inferred from direct assay <newline> deoxycytidine kinase activity ; GO:0004137 | enables inferred from direct assay <newline> deoxyguanosine kinase activity ; GO:000413…	-	Belongs to the DCK/DGK family.	The gene deoxyribonucleoside kinase is referred to in FlyBase by the symbol Dmel\dnk (CG5452, FBgn0022338). It is a protein_coding_gene from Dmel. It has 2 annotated transcripts and 2 polypeptides (1 unique). Gene sequence location is 3R:18980995..18982749. Its molecular function is described by 9 unique terms, many of which group under: transferase activity; kinase activity; transferase activity…
FBgn0034999	0.28328	0.21323	-	-	-	-	-	Fatp3	Fatty acid transport protein 3	slc27 family of fatty acid transporters	Insufficient genetic data for FlyBase to solicit a summary. [Date last reviewed: 2016-06-30]	fatty acid biosynthetic process ; GO:0006633 | involved_in traceable author statement <newline> triglyceride homeostasis ; GO:0070328 | involved_in inferred from biological aspect of ancestor with PANTHER:PTN002875555 <newline> fatty acid biosynthetic process ; GO:0006633 | <newline> triglyceride homeostasis ; GO:0070328 |	endoplasmic reticulum ; GO:0005783 | is_active_in inferred from biological aspect of ancestor with PANTHER:PTN002875555 <newline> endoplasmic reticulum ; GO:0005783 |	very long-chain fatty acid-CoA ligase activity ; GO:0031957 | enables traceable author statement <newline> long-chain fatty acid-CoA ligase activity ; GO:0004467 | enables inferred from biological aspect of ancestor with PANTHER:PTN001945407 <newline> long-chain fatty acid transporter activity ; GO:0005324 | enables inferred from biological aspect of ancestor with PANTHER:PTN001945407 <newline> v…	-	-	The gene Fatty acid transport protein 3 is referred to in FlyBase by the symbol Dmel\Fatp3 (CG3394, FBgn0034999). It is a protein_coding_gene from Dmel. It has 2 annotated transcripts and 2 polypeptides (all unique). Gene sequence location is 2R:24294097..24298111. Its molecular function is described by: long-chain fatty acid transporter activity; long-chain fatty acid-CoA ligase activity; very l…
FBgn0030964	-0.0577	-0.212	-	-	-	-	-	Pvf1	PDGF- and VEGF-related factor 1	pdgf- and vegf-related factors	PDGF- and VEGF-related factor 1 (Pvf1) encodes a PDGF- and VEGF-related factor that binds to and activates the receptor tyrosine kinase encoded by Pvr. It is involved in cell migration regulation and it has been shown to activate the canonical Ras/Raf/MAP kinase (ERK) cascade, the PI3K kinase pathway, TORC1, Rho family small GTPases and the JNK cascade, in a context-dependent manner. [Date last r…	vascular endothelial growth factor receptor signaling pathway ; GO:0048010 | involved_in inferred from genetic interaction with yki <newline> vascular endothelial growth factor receptor signaling pathway ; GO:0048010 | involved_in inferred from direct assay <newline> vascular endothelial growth factor receptor signaling pathway ; GO:0048010 | involved_in inferred from genetic interaction with Pvr…	extracellular space ; GO:0005615 | is_active_in inferred from biological aspect of ancestor with PANTHER:PTN000908679 <newline> membrane ; GO:0016020 | located_in inferred from electronic annotation with InterPro:IPR000072 <newline> extracellular space ; GO:0005615 | located_in inferred from direct assay <newline> extracellular space ; GO:0005615 | <newline> membrane ; GO:0016020 |	growth factor receptor binding ; GO:0070851 | enables inferred from biological aspect of ancestor with PANTHER:PTN000908679 <newline> receptor ligand activity ; GO:0048018 | enables inferred from direct assay <newline> vascular endothelial growth factor receptor binding ; GO:0005172 | enables inferred from sequence or structural similarity with HGNC:12680 <newline> growth factor activity ; GO:000…	-	-	The gene PDGF- and VEGF-related factor 1 is referred to in FlyBase by the symbol Dmel\Pvf1 (CG7103, FBgn0030964). It is a protein_coding_gene from Dmel. It has 3 annotated transcripts and 3 polypeptides (all unique). Gene sequence location is X:18832682..18842901. Its molecular function is described by: growth factor receptor binding; growth factor activity; heparin binding; vascular endothelial …
FBgn0001169	0.15246	0.20896	-	-	-	-	-	H	Hairless	-	Hairless (H) encodes the major antagonist of Notch signaling activity during imaginal development. It silences target genes of the product of N by assembling a transcriptional repressor complex, which includes the transcription factor encoded by Su(H) and general co-repressors like those encoded by gro and CtBP. [Date last reviewed: 2019-03-07]	negative regulation of Notch signaling pathway ; GO:0045746 | involved_in inferred from genetic interaction with Su(H) <newline> sensory organ boundary specification ; GO:0008052 | involved_in inferred from mutant phenotype <newline> negative regulation of Notch signaling pathway ; GO:0045746 | involved_in inferred from genetic interaction with mib1 <newline> somatic stem cell population maintena…	RNA polymerase II transcription repressor complex ; GO:0090571 | part_of inferred from physical interaction with Su(H) <newline> plasma membrane ; GO:0005886 | is_active_in inferred from biological aspect of ancestor with PANTHER:PTN001156326 <newline> RNA polymerase II transcription repressor complex ; GO:0090571 | <newline> plasma membrane ; GO:0005886 |	protein binding ; GO:0005515 | enables inferred from physical interaction with asf1 <newline> transcription corepressor activity ; GO:0003714 | enables inferred from genetic interaction with Su(H) <newline> transcription corepressor activity ; GO:0003714 | enables inferred from direct assay <newline> protein binding ; GO:0005515 | <newline> transcription corepressor activity ; GO:0003714 |	-	-	The gene Hairless is referred to in FlyBase by the symbol Dmel\H (CG5460, FBgn0001169). It is a protein_coding_gene from Dmel. It has 4 annotated transcripts and 4 polypeptides (2 unique). Gene sequence location is 3R:20621938..20628915. Its molecular function is described by: transcription corepressor activity; protein binding. It is involved in the biological process described with 9 unique ter…
FBgn0051163	0.21626	0.2066	-	-	-	-	-	SKIP	Shal K[+] channel interacting protein	-	-	sensory perception of smell ; GO:0007608 | involved_in inferred from mutant phenotype <newline> sensory perception of smell ; GO:0007608 |	-	-	-	-	The gene Shal K[+] channel interacting protein is referred to in FlyBase by the symbol Dmel\SKIP (CG31163, FBgn0051163). It is a protein_coding_gene from Dmel. It has 7 annotated transcripts and 7 polypeptides (6 unique). Gene sequence location is 3R:22133830..22296126. Its molecular function is unknown. It is involved in the biological process described with: sensory perception of smell. 50 alle…
FBgn0011230	0.4547	0.2051	-	-	-	-	-	poe	purity of essence	unclassified e3 ubiquitin ligases	purity of essence (poe) encodes a Calmodulin-binding, E3 ubiquitin ligase. It functions in glial growth in peripheral nerves, motor neuron excitability, synaptic vesicle release and sperm individuation. [Date last reviewed: 2019-03-14]	negative regulation of ERK1 and ERK2 cascade ; GO:0070373 | involved_in inferred from genetic interaction with Usp47 <newline> perineurial glial growth ; GO:0042066 | involved_in inferred from mutant phenotype inferred from genetic interaction with eag inferred from genetic interaction with ine inferred from genetic interaction with Nf1 <newline> positive regulation of proteasomal ubiquitin-depen…	P granule ; GO:0043186 | located_in inferred from physical interaction with tud inferred from physical interaction with vas <newline> P granule ; GO:0043186 |	ubiquitin protein ligase activity ; GO:0061630 | enables inferred from sequence or structural similarity with UniProtKB:Q5T4S7 <newline> calmodulin binding ; GO:0005516 | enables inferred from direct assay <newline> zinc ion binding ; GO:0008270 | enables inferred from electronic annotation with InterPro:IPR003126 <newline> ubiquitin protein ligase activity ; GO:0061630 | <newline> calmodulin bin…	-	Belongs to the UBR4 family.	The gene purity of essence is referred to in FlyBase by the symbol Dmel\poe (CG14472, FBgn0011230). It is a protein_coding_gene from Dmel. It has 2 annotated transcripts and 2 polypeptides (1 unique). Gene sequence location is 2L:8054322..8071624. Its molecular function is described by: calmodulin binding; zinc ion binding; ubiquitin protein ligase activity. It is involved in the biological proce…
FBgn0264324	0.23865	0.20315	-	-	-	-	-	spg	sponge	rho guanine nucleotide exchange factors	sponge (spg) encodes a DOCK family RhoGEF involved in nervous system development and regulation of signaling pathways. [Date last reviewed: 2019-08-01]	small GTPase mediated signal transduction ; GO:0007264 | involved_in inferred from electronic annotation with InterPro:IPR026791 <newline> central nervous system development ; GO:0007417 | involved_in inferred from mutant phenotype <newline> R7 cell fate commitment ; GO:0007465 | involved_in inferred from mutant phenotype <newline> activation of GTPase activity ; GO:0090630 | involved_in inferred…	cytoplasm ; GO:0005737 | located_in inferred from direct assay <newline> cytosol ; GO:0005829 | located_in inferred from direct assay <newline> plasma membrane ; GO:0005886 | located_in inferred from direct assay <newline> cytoplasm ; GO:0005737 | is_active_in inferred from biological aspect of ancestor with PANTHER:PTN002902098 <newline> plasma membrane ; GO:0005886 | is_active_in inferred from …	guanyl-nucleotide exchange factor activity ; GO:0005085 | enables inferred from electronic annotation with InterPro:IPR026791 <newline> small GTPase binding ; GO:0031267 | enables inferred from biological aspect of ancestor with PANTHER:PTN002902098 <newline> guanyl-nucleotide exchange factor activity ; GO:0005085 | enables inferred from biological aspect of ancestor with PANTHER:PTN002902098 <ne…	-	-	The gene sponge is referred to in FlyBase by the symbol Dmel\spg (CG31048, FBgn0264324). It is a protein_coding_gene from Dmel. It has 5 annotated transcripts and 5 polypeptides (3 unique). Gene sequence location is 3R:28845270..28870439. Its molecular function is described by: guanyl-nucleotide exchange factor activity; small GTPase binding. It is involved in the biological process described wit…
[truncated: 55 more rows]

## Sheet: Table S3
Table S3. List of reference and non-reference TEs found in Akaa, and any genes within 1kb of these insertions. TE insertions may appear twice if close to 2 different genes, and genes may appear twice if close to two different TE inseretions
[truncated: 2,697 more rows]

[truncated: 7 more sheets: Table S4, Table S5, Table S6, Table S7, Table S8, Table S9, Table S10]
